# Supplementary material for: Patients who restart antiretroviral medication after interruption remain at high risk of unfavorable outcomes in Ethiopia
Source: BMC Health Serv Res. 2017 Apr 4;17:247. doi: 10.1186/s12913-017-2172-9 (PMC5379766; doi:10.1186/s12913-017-2172-9)
Supplement: Additional file 1: — Excel file containing study dataset used for analysis. (XLS 3617 kb) [file 12913_2017_2172_MOESM1_ESM.xls]

## Sheet: Sheet1
FacilityID	Age	time	age	stage	cd4	sex	unfavorable	re_start	first_lost	time_first_lost	first_restart	time_first_restart	second_lost	time_second_lost	time_1stlost	time_restart	time_2ndlost	last_status
21	24	0	>=15	Stage I or II	100-349	Female	No	No	No		No		No		0			OTHER
1	29	0	>=15	Stage III or IV	100-349	Female	No	No	No		No		No		0			OTHER
21	41	0	>=15	Stage I or II	<100	Male	No	No	No		No		No		0			OTHER
21	20	0	>=15	Stage III or IV	>349	Female	No	No	No		No		No		0			OTHER
271	25	0	>=15	Stage I or II	100-349	Female	No	No	No		No		No		0			OTHER
21	24	0	>=15	Stage I or II	100-349	Female	No	No	No		No		No		0			OTHER
21	18	0	>=15	Stage I or II	>349	Female	No	No	No		No		No		0			OTHER
50	50	0	>=15	Stage III or IV	>349	Female	No	No	No		No		No		0			OTHER
21	35	0	>=15	Stage III or IV	100-349	Male	No	No	No		No		No		0			OTHER
21	27	0	>=15	Stage III or IV	100-349	Female	No	No	No		No		No		0			OTHER
21	25	0	>=15	Stage I or II	>349	Female	No	No	No		No		No		0			OTHER
49	35	0	>=15	Stage III or IV	>349	Female	No	No	No		No		No		0			OTHER
108	29	0	>=15	Stage I or II	100-349	Female	No	No	No		No		No		0			OTHER
270	35	0	>=15	Stage III or IV	>349	Female	No	No	No		No		No		0			OTHER
57	30	0	>=15	Stage I or II	100-349	Female	No	No	No		No		No		0			OTHER
21	25	0	>=15	Stage III or IV	100-349	Male	No	No	No		No		No		0			OTHER
21	22	0	>=15	Stage I or II	100-349	Female	No	No	No		No		No		0			OTHER
49	25	0	>=15	Stage III or IV	100-349	Female	No	No	No		No		No		0			OTHER
46	33	0	>=15	Stage III or IV	100-349	Female	No	No	No		No		No		0			OTHER
1	45	0	>=15	Stage I or II	100-349	Male	No	No	No		No		No		0			OTHER
271	35	0	>=15	Stage I or II	100-349	Male	No	No	No		No		No		0			OTHER
57	35	0	>=15	Stage III or IV	<100	Female	No	No	No		No		No		0			OTHER
1	28	0	>=15	Stage I or II	>349	Male	No	No	No		No		No		0			OTHER
1	26	0	>=15	Stage III or IV	<100	Female	No	No	No		No		No		0			OTHER
21	30	0	>=15	Stage III or IV	<100	Female	No	No	No		No		No		0			OTHER
1	50	0	>=15	Stage I or II	>349	Female	No	No	No		No		No		0			OTHER
271	25	0	>=15	Stage I or II	100-349	Male	No	No	No		No		No		0			OTHER
271	40	0	>=15	Stage I or II	100-349	Female	No	No	No		No		No		0			OTHER
271	29	0	>=15	Stage I or II	<100	Female	No	No	No		No		No		0			OTHER
271	45	0	>=15	Stage I or II	<100	Male	No	No	No		No		No		0			OTHER
271	53	0	>=15	Stage III or IV	>349	Female	No	No	No		No		No		0			OTHER
57	22	0	>=15	Stage III or IV	100-349	Female	No	No	No		No		No		0			OTHER
1	27	0	>=15	Stage I or II	100-349	Female	No	No	No		No		No		0			OTHER
1	52	0	>=15	Stage III or IV	100-349	Female	No	No	No		No		No		0			OTHER
21	4	0	<15	Stage III or IV	>349	Male	No	No	No		No		No		0			OTHER
21	27	0	>=15	Stage I or II	100-349	Male	No	No	No		No		No		0			OTHER
271	45	0	>=15	Stage I or II	100-349	Male	No	No	No		No		No		0			OTHER
271	30	0	>=15	Stage III or IV	100-349	Female	No	No	No		No		No		0			OTHER
1	46	0	>=15	Stage I or II	100-349	Male	No	No	No		No		No		0			OTHER
1	25	0	>=15	Stage III or IV	>349	Female	No	No	No		No		No		0			OTHER
1	45	0	>=15	Stage I or II	100-349	Female	No	No	No		No		No		0			OTHER
49	4	0	<15	Stage I or II	100-349	Male	No	No	No		No		No		0			AZT-3TC-NVPKid
21	25	0	>=15	Stage I or II	100-349	Male	No	No	No		No		No		0			OTHER
1	29	0	>=15	Stage I or II	<100	Male	No	No	No		No		No		0			OTHER
1	35	0	>=15	Stage I or II	100-349	Female	No	No	No		No		No		0			OTHER
21	29	0	>=15	Stage I or II	100-349	Male	No	No	No		No		No		0			OTHER
21	25	0	>=15	Stage I or II	100-349	Female	No	No	No		No		No		0			OTHER
57	35	0	>=15	Stage III or IV	<100	Male	No	No	No		No		No		0			OTHER
57	42	0	>=15	Stage I or II	<100	Male	No	No	No		No		No		0			OTHER
57	40	0	>=15	Stage III or IV	<100	Female	No	No	No		No		No		0			AZT-3TC-NVP
1	28	0	>=15	Stage I or II	<100	Female	No	No	No		No		No		0			OTHER
271	34	0	>=15	Stage III or IV	>349	Female	No	No	No		No		No		0			OTHER
21	27	0	>=15	Stage I or II	100-349	Male	No	No	No		No		No		0			OTHER
1	45	0	>=15	Stage III or IV	<100	Male	No	No	No		No		No		0			OTHER
21	30	0	>=15	Stage III or IV	100-349	Female	No	No	No		No		No		0			OTHER
271	38	0	>=15	Stage III or IV	<100	Male	No	No	No		No		No		0			OTHER
1	30	0	>=15	Stage I or II	100-349	Female	No	No	No		No		No		0			OTHER
57	40	0	>=15	Stage I or II	100-349	Female	No	No	No		No		No		0			OTHER
1	35	0	>=15	Stage I or II	100-349	Female	No	No	No		No		No		0			OTHER
49	25	0	>=15	Stage III or IV	100-349	Male	No	No	No		No		No		0			OTHER
21	30	0	>=15	Stage III or IV	100-349	Male	No	No	No		No		No		0			OTHER
21	24	0	>=15	Stage I or II	>349	Female	No	No	No		No		No		0			OTHER
21	34	0	>=15	Stage I or II	100-349	Female	No	No	No		No		No		0			OTHER
21	24	0	>=15	Stage I or II	100-349	Female	No	No	No		No		No		0			OTHER
1	45	0	>=15	Stage I or II	100-349	Male	No	No	No		No		No		0			OTHER
57	50	0	>=15	Stage III or IV	100-349	Female	No	No	No		No		No		0			OTHER
46	35	0	>=15	Stage I or II	100-349	Male	No	No	No		No		No		0			AZT-3TC-NVP
57	32	0	>=15	Stage III or IV	100-349	Male	No	No	No		No		No		0			OTHER
271	25	0	>=15	Stage III or IV	<100	Female	No	No	No		No		No		0			OTHER
21	30	0	>=15	Stage III or IV	100-349	Female	No	No	No		No		No		0			OTHER
21	29	0	>=15	Stage III or IV	<100	Male	No	No	No		No		No		0			OTHER
46	46	0	>=15	Stage I or II	100-349	Male	No	No	No		No		No		0			OTHER
21	30	0	>=15	Stage I or II	100-349	Female	No	No	No		No		No		0			OTHER
21	24	0	>=15	Stage I or II	100-349	Female	No	No	No		No		No		0			OTHER
21	30	0	>=15	Stage I or II	100-349	Female	No	No	No		No		No		0			OTHER
1	28	0	>=15	Stage I or II	100-349	Female	No	No	No		No		No		0			OTHER
50	27	0	>=15	Stage I or II	>349	Female	No	No	No		No		No		0			OTHER
271	27	0	>=15	Stage I or II	100-349	Female	No	No	No		No		No		0			OTHER
1	38	0	>=15	Stage I or II	100-349	Male	No	No	No		No		No		0			OTHER
21	27	0	>=15	Stage III or IV	100-349	Male	No	No	No		No		No		0			OTHER
50	27	0	>=15	Stage III or IV	>349	Female	No	No	No		No		No		0			OTHER
271	20	0	>=15	Stage I or II	100-349	Female	No	No	No		No		No		0			AZT-3TC-NVP
49	35	0	>=15	Stage I or II	>349	Female	No	No	No		No		No		0			OTHER
57	65	0	>=15	Stage III or IV	100-349	Female	No	No	No		No		No		0			OTHER
21	19	0	>=15	Stage III or IV	>349	Female	No	No	No		No		No		0			OTHER
1	29	0	>=15	Stage I or II	100-349	Male	No	No	No		No		No		0			OTHER
1	41	0	>=15	Stage III or IV	<100	Male	No	No	No		No		No		0			OTHER
1	52	0	>=15	Stage III or IV	<100	Male	No	No	No		No		No		0			OTHER
57	38	0	>=15	Stage I or II	100-349	Male	No	No	No		No		No		0			OTHER
49	30	0	>=15	Stage I or II	100-349	Female	No	No	No		No		No		0			OTHER
1	34	0	>=15	Stage III or IV	100-349	Female	No	No	No		No		No		0			OTHER
57	31	0	>=15	Stage I or II	100-349	Female	No	No	No		No		No		0			OTHER
271	40	0	>=15	Stage III or IV	>349	Male	No	No	No		No		No		0			OTHER
21	25	0	>=15	Stage I or II	100-349	Male	No	No	No		No		No		0			OTHER
271	35	0	>=15	Stage I or II	100-349	Female	No	No	No		No		No		0			OTHER
1	35	0	>=15	Stage III or IV	100-349	Female	No	No	No		No		No		0			OTHER
21	22	0	>=15	Stage I or II	>349	Female	No	No	No		No		No		0			OTHER
57	38	0	>=15	Stage I or II	100-349	Male	No	No	No		No		No		0			OTHER
21	32	0.00273973	>=15	Stage I or II	100-349	Female	Yes	No	Yes	2010-05-19	No		No		0.00273973			DEAD
21	60	0.00273973	>=15	Stage III or IV	<100	Female	Yes	No	Yes	2010-10-07	No		No		0.00273973			DEAD
1	34	0.00273973	>=15	Stage I or II	<100	Female	No	No	No		No		No		0.00273973			TO
1	52	0.00273973	>=15	Stage III or IV	<100	Male	Yes	No	Yes	2003-12-04	No		No		0.00273973			DEAD
50	40	0.00273973	>=15	Stage III or IV	<100	Female	Yes	No	Yes	2011-04-26	No		No		0.00273973			DEAD
50	23	0.00273973	>=15	Stage III or IV	<100	Female	Yes	No	Yes	2009-03-05	No		No		0.00273973			DEAD
49	28	0.00547945	>=15	Stage III or IV	<100	Male	Yes	No	Yes	2010-06-20	No		No		0.00547945			DEAD
1	40	0.00547945	>=15	Stage I or II	<100	Male	No	No	No		No		No		0.00547945			TO
1	30	0.00547945	>=15	Stage III or IV	<100	Male	Yes	No	Yes	2011-03-27	No		No		0.00547945			DEAD
50	37	0.00547945	>=15	Stage III or IV	>349	Male	Yes	No	Yes	2009-04-08	No		No		0.00547945			DEAD
1	31	0.00821918	>=15	Stage III or IV	100-349	Male	Yes	No	Yes	2003-08-25	No		No		0.00821918			DEAD
21	27	0.00821918	>=15	Stage III or IV	>349	Male	Yes	No	Yes	2006-08-04	No		No		0.00821918			DEAD
271	35	0.00821918	>=15	Stage III or IV	<100	Female	Yes	No	Yes	2012-12-09	No		No		0.00821918			DEAD
21	30	0.00821918	>=15	Stage I or II	100-349	Female	No	No	No		No		No		0.00821918			OTHER
1	37	0.00821918	>=15	Stage III or IV	<100	Male	Yes	No	Yes	2003-09-06	No		No		0.00821918			DEAD
1	46	0.00821918	>=15	Stage III or IV	<100	Male	Yes	No	Yes	2012-05-17	No		No		0.00821918			DEAD
1	31	0.00821918	>=15	Stage III or IV	100-349	Male	Yes	No	Yes	2007-02-03	No		No		0.00821918			DEAD
1	33	0.00821918	>=15	Stage III or IV	<100	Female	No	No	No		No		No		0.00821918			TO
271	26	0.00821918	>=15	Stage I or II	100-349	Female	No	No	No		No		No		0.00821918			OTHER
21	2	0.0109589	<15	Stage III or IV	>349	Male	Yes	No	Yes	2010-12-13	No		No		0.0109589			DEAD
21	1	0.0136986	<15	Stage I or II	>349	Female	Yes	No	Yes	2010-02-02	No		No		0.0136986			DEAD
1	35	0.0136986	>=15	Stage III or IV	100-349	Female	Yes	No	No		No		No		0.0136986			DROP
21	9	0.0136986	<15	Stage I or II	100-349	Male	No	No	No		No		No		0.0136986			TO
21	22	0.0136986	>=15	Stage III or IV	<100	Female	Yes	No	Yes	2012-03-10	No		No		0.0136986			DEAD
49	27	0.0136986	>=15	Stage I or II	<100	Female	Yes	No	Yes	2011-07-19	No		No		0.0136986			DEAD
1	28	0.0136986	>=15	Stage III or IV	100-349	Male	Yes	No	Yes	2003-08-26	No		No		0.0136986			DEAD
1	38	0.0136986	>=15	Stage I or II	<100	Male	No	No	No		No		No		0.0136986			TO
21	32	0.0136986	>=15	Stage I or II	100-349	Female	No	No	No		No		No		0.0136986			OTHER
1	35	0.0136986	>=15	Stage III or IV	100-349	Female	No	No	No		No		No		0.0136986			TO
1	33	0.0164384	>=15	Stage III or IV	<100	Female	Yes	No	Yes	2003-09-16	No		No		0.0164384			DEAD
1	31	0.0164384	>=15	Stage III or IV	100-349	Male	Yes	No	Yes	2003-09-17	No		No		0.0164384			DEAD
1	40	0.0164384	>=15	Stage III or IV	100-349	Female	No	No	No		No		No		0.0164384			TO
21	40	0.0164384	>=15	Stage I or II	<100	Female	Yes	No	Yes	2010-01-27	No		No		0.0164384			DEAD
1	32	0.0191781	>=15	Stage III or IV	100-349	Male	Yes	No	Yes	2005-01-18	No		No		0.0191781			DEAD
21	35	0.0191781	>=15	Stage III or IV	100-349	Female	Yes	No	Yes	2007-08-15	No		No		0.0191781			DEAD
46	5	0.0191781	<15	Stage III or IV	100-349	Male	No	No	No		No		No		0.0191781			TO
50	28	0.0191781	>=15	Stage III or IV	<100	Female	Yes	No	Yes	2009-03-05	No		No		0.0191781			DEAD
49	30	0.0191781	>=15	Stage I or II	<100	Female	Yes	No	Yes	2012-09-12	No		No		0.0191781			DEAD
21	36	0.0191781	>=15	Stage III or IV	100-349	Male	Yes	No	Yes	2009-04-16	No		No		0.0191781			DEAD
1	28	0.0219178	>=15	Stage III or IV	>349	Male	No	No	No		No		No		0.0219178			TO
1	35	0.0219178	>=15	Stage III or IV	100-349	Male	No	No	No		No		No		0.0219178			TO
271	33	0.0219178	>=15	Stage III or IV	100-349	Male	Yes	No	Yes	2012-11-28	No		No		0.0219178			DEAD
50	40	0.0219178	>=15	Stage III or IV	>349	Female	Yes	No	Yes	2011-03-30	No		No		0.0219178			DEAD
21	0.03	0.0246575	<15	Stage I or II	>349	Female	Yes	No	Yes	2010-04-09	No		No		0.0246575			DEAD
1	30	0.0246575	>=15	Stage I or II	>349	Male	Yes	No	Yes	2007-09-16	No		No		0.0164384			DROP
21	33	0.0246575	>=15	Stage III or IV	<100	Female	Yes	No	Yes	2009-06-19	No		No		0.0246575			DEAD
21	35	0.0246575	>=15	Stage III or IV	<100	Female	Yes	No	Yes	2012-04-12	No		No		0.0246575			DEAD
1	30	0.0273973	>=15	Stage III or IV	<100	Female	Yes	No	Yes	2013-08-02	No		No		0.0273973			DEAD
271	30	0.0273973	>=15	Stage III or IV	<100	Male	Yes	No	Yes	2012-05-21	No		No		0.0273973			DEAD
1	26	0.0273973	>=15	Stage I or II	100-349	Male	No	No	No		No		No		0.0273973			TO
1	50	0.0273973	>=15	Stage III or IV	<100	Male	Yes	No	Yes	2006-08-31	No		No		0.0273973			DEAD
1	37	0.0273973	>=15	Stage III or IV	<100	Male	Yes	No	Yes	2003-09-06	No		No		0.0273973			DEAD
49	45	0.0273973	>=15	Stage I or II	100-349	Male	Yes	No	Yes	2010-12-30	No		No		0.0273973			DEAD
1	29	0.0273973	>=15	Stage III or IV	<100	Female	Yes	No	Yes	2006-12-01	No		No		0.0273973			DEAD
49	25	0.0273973	>=15	Stage I or II	100-349	Male	No	No	No		No		No		0.0273973			OTHER
21	47	0.030137	>=15	Stage I or II	100-349	Male	Yes	No	Yes	2007-08-14	No		No		0.030137			DEAD
49	35	0.030137	>=15	Stage III or IV	<100	Male	Yes	No	Yes	2007-01-08	No		No		0.030137			DEAD
49	30	0.030137	>=15	Stage III or IV	>349	Male	Yes	No	Yes	2006-10-03	No		No		0.030137			DEAD
49	36	0.030137	>=15	Stage III or IV	<100	Male	Yes	No	Yes	2007-01-05	No		No		0.030137			DEAD
152	32	0.030137	>=15	Stage III or IV	<100	Male	Yes	No	Yes	2009-11-27	No		No		0.030137			DEAD
50	35	0.0328767	>=15	Stage III or IV	>349	Male	No	No	No		No		No		0.0328767			OTHER
1	30	0.0328767	>=15	Stage III or IV	<100	Male	Yes	No	Yes	2008-09-13	No		No		0.0328767			DEAD
1	49	0.0328767	>=15	Stage I or II	100-349	Male	No	No	No		No		No		0.0328767			OTHER
1	40	0.0328767	>=15	Stage I or II	100-349	Male	No	No	No		No		No		0.0328767			TO
1	30	0.0328767	>=15	Stage III or IV	<100	Female	No	No	No		No		No		0.0328767			TO
21	38	0.0328767	>=15	Stage III or IV	>349	Male	Yes	No	Yes	2006-08-06	No		No		0.0328767			DEAD
49	38	0.0328767	>=15	Stage I or II	100-349	Male	No	No	No		No		No		0.0328767			TO
57	30	0.0328767	>=15	Stage III or IV	100-349	Female	No	No	No		No		No		0.0328767			TO
1	40	0.0328767	>=15	Stage III or IV	<100	Male	Yes	No	Yes	2006-12-09	No		No		0.0328767			DEAD
1	46	0.0356164	>=15	Stage III or IV	100-349	Male	No	No	No		No		No		0.0356164			TO
57	35	0.0356164	>=15	Stage III or IV	<100	Female	No	No	No		No		No		0.0356164			TO
1	40	0.0356164	>=15	Stage I or II	<100	Male	No	No	No		No		No		0.0356164			TO
1	35	0.0356164	>=15	Stage I or II	<100	Female	No	No	No		No		No		0.0356164			TO
49	30	0.0356164	>=15	Stage I or II	100-349	Female	No	No	No		No		No		0.0356164			TO
21	26	0.0356164	>=15	Stage III or IV	>349	Female	Yes	No	Yes	2006-04-20	No		No		0.0356164			DEAD
49	25	0.0356164	>=15	Stage III or IV	<100	Female	No	No	No		No		No		0.0356164			TO
108	30	0.0356164	>=15	Stage I or II	<100	Female	Yes	No	Yes	2007-06-07	No		No		0.0356164			DEAD
49	38	0.0356164	>=15	Stage I or II	<100	Female	No	No	No		No		No		0.0356164			TO
21	25	0.0356164	>=15	Stage III or IV	100-349	Male	Yes	No	Yes	2007-12-25	No		No		0.0356164			DEAD
21	29	0.0383562	>=15	Stage III or IV	>349	Male	Yes	No	Yes	2006-05-18	No		No		0.0383562			DEAD
21	22	0.0383562	>=15	Stage III or IV	100-349	Female	Yes	No	Yes	2012-01-06	No		No		0.0383562			DEAD
46	7	0.0383562	<15	Stage III or IV	>349	Male	No	No	No		No		No		0.0383562			OTHER
1	21	0.0383562	>=15	Stage III or IV	<100	Female	No	No	No		No		No		0.0383562			TO
49	30	0.0383562	>=15	Stage III or IV	<100	Male	Yes	No	Yes	2007-02-01	No		No		0.0383562			DEAD
50	30	0.0383562	>=15	Stage III or IV	100-349	Male	No	No	No		No		No		0.0383562			TO
21	29	0.0383562	>=15	Stage III or IV	>349	Male	Yes	No	Yes	2006-06-07	No		No		0.0383562			DEAD
57	48	0.0383562	>=15	Stage III or IV	>349	Female	Yes	No	Yes	2013-04-18	No		No		0.0383562			DEAD
21	45	0.0383562	>=15	Stage I or II	100-349	Male	Yes	No	Yes	2010-02-04	No		No		0.0383562			DEAD
46	20	0.0383562	>=15	Stage III or IV	100-349	Male	No	No	No		No		No		0.0383562			TO
49	31	0.0383562	>=15	Stage III or IV	<100	Male	Yes	No	Yes	2007-06-15	No		No		0.0383562			DEAD
21	25	0.0383562	>=15	Stage III or IV	<100	Male	Yes	No	Yes	2007-11-21	No		No		0.0383562			DEAD
21	32	0.0383562	>=15	Stage III or IV	100-349	Male	Yes	No	Yes	2007-05-21	No		No		0.0383562			DEAD
271	27	0.0383562	>=15	Stage I or II	100-349	Female	Yes	No	Yes	2012-02-13	No		No		0.0383562			DEAD
21	2.06	0.0383562	<15	Stage III or IV	>349	Female	Yes	No	Yes	2011-03-14	No		No		0.0383562			DEAD
21	28	0.0383562	>=15	Stage III or IV	>349	Male	Yes	No	Yes	2006-04-14	No		No		0.0383562			DEAD
271	28	0.0383562	>=15	Stage I or II	100-349	Female	No	No	No		No		No		0.0383562			OTHER
1	50	0.0383562	>=15	Stage III or IV	100-349	Female	Yes	No	No		No		No		0.0383562			DROP
1	31	0.0383562	>=15	Stage III or IV	<100	Male	No	No	No		No		No		0.0383562			TO
49	25	0.0383562	>=15	Stage III or IV	<100	Female	Yes	No	Yes	2007-05-16	No		No		0.0383562			DEAD
271	32	0.0383562	>=15	Stage I or II	100-349	Female	No	No	No		No		No		0.0383562			OTHER
271	25	0.0383562	>=15	Stage I or II	100-349	Female	No	No	No		No		No		0.0383562			AZT-3TC-NVP
21	31	0.0383562	>=15	Stage III or IV	>349	Male	Yes	No	Yes	2006-09-08	No		No		0.0383562			DEAD
271	25	0.0383562	>=15	Stage III or IV	100-349	Female	No	No	No		No		No		0.0383562			OTHER
49	25	0.0383562	>=15	Stage I or II	100-349	Female	No	No	No		No		No		0.0383562			AZT-3TC-NVP
21	20	0.0383562	>=15	Stage III or IV	>349	Female	Yes	No	Yes	2006-12-01	No		No		0.0383562			DEAD
1	32	0.0383562	>=15	Stage I or II	<100	Female	No	No	No		No		No		0.0383562			TO
49	27	0.0410959	>=15	Stage III or IV	<100	Female	Yes	No	Yes	2008-03-04	No		No		0.0410959			DEAD
50	35	0.0410959	>=15	Stage III or IV	>349	Male	Yes	No	Yes	2006-03-09	No		No		0.0410959			DEAD
49	26	0.0410959	>=15	Stage I or II	>349	Female	No	No	No		No		No		0.0410959			OTHER
21	1.06	0.0410959	<15	Stage III or IV	>349	Male	Yes	No	Yes	2010-06-24	No		No		0.0410959			DEAD
1	28	0.0410959	>=15	Stage I or II	>349	Female	No	No	No		No		No		0.0410959			OTHER
1	33	0.0410959	>=15	Stage III or IV	<100	Male	No	No	No		No		No		0.0410959			TO
1	34	0.0410959	>=15	Stage III or IV	<100	Male	Yes	No	Yes	2008-12-25	No		No		0.0410959			DEAD
49	32	0.0410959	>=15	Stage III or IV	<100	Male	No	No	No		No		No		0.0410959			OTHER
1	40	0.0410959	>=15	Stage III or IV	<100	Female	Yes	No	Yes	2007-03-08	No		No		0.0410959			DEAD
21	21	0.0410959	>=15	Stage III or IV	100-349	Female	Yes	No	Yes	2010-08-12	No		No		0.0410959			DEAD
1	35	0.0410959	>=15	Stage I or II	100-349	Female	No	No	No		No		No		0.0410959			OTHER
21	26	0.0410959	>=15	Stage III or IV	100-349	Female	Yes	No	Yes	2006-07-18	No		No		0.0410959			DEAD
1	33	0.0438356	>=15	Stage III or IV	100-349	Male	No	No	No		No		No		0.0438356			TO
1	35	0.0438356	>=15	Stage III or IV	<100	Male	No	No	No		No		No		0.0438356			TO
1	62	0.0438356	>=15	Stage III or IV	<100	Male	Yes	No	Yes	2007-03-09	No		No		0.0438356			DEAD
50	57	0.0438356	>=15	Stage III or IV	100-349	Male	Yes	No	Yes	2012-11-10	No		No		0.0438356			DEAD
49	30	0.0438356	>=15	Stage I or II	100-349	Female	Yes	No	Yes	2007-09-05	No		No		0.0438356			DEAD
50	58	0.0465753	>=15	Stage III or IV	<100	Male	Yes	No	Yes	2008-09-11	No		No		0.0465753			DEAD
1	24	0.0465753	>=15	Stage III or IV	<100	Male	No	No	No		No		No		0.0465753			TO
50	26	0.0465753	>=15	Stage III or IV	<100	Male	Yes	No	Yes	2012-09-20	No		No		0.0465753			DEAD
49	25	0.0465753	>=15	Stage I or II	>349	Female	No	No	No		No		No		0.0465753			OTHER
1	25	0.0465753	>=15	Stage III or IV	<100	Female	Yes	No	Yes	2003-08-18	No		No		0.0465753			DEAD
1	46	0.0465753	>=15	Stage III or IV	<100	Female	Yes	No	Yes	2006-10-20	No		No		0.0465753			DEAD
1	52	0.0465753	>=15	Stage III or IV	>349	Male	No	No	No		No		No		0.0465753			TO
108	20	0.0465753	>=15	Stage III or IV	>349	Female	No	No	No		No		No		0.0465753			TO
57	36	0.0465753	>=15	Stage III or IV	<100	Male	Yes	No	Yes	2010-07-31	No		No		0.0465753			DEAD
1	34	0.0465753	>=15	Stage III or IV	<100	Male	Yes	No	Yes	2003-11-10	No		No		0.0465753			DEAD
21	12	0.0493151	<15	Stage III or IV	100-349	Male	Yes	No	Yes	2007-10-12	No		No		0.0493151			DEAD
1	20	0.0493151	>=15	Stage III or IV	<100	Male	No	No	No		No		No		0.0493151			TO
49	25	0.0493151	>=15	Stage III or IV	<100	Female	Yes	No	Yes	2013-03-10	No		No		0.0493151			DEAD
1	39	0.0493151	>=15	Stage I or II	<100	Male	No	No	No		No		No		0.0493151			TO
1	30	0.0493151	>=15	Stage I or II	100-349	Female	No	No	No		No		No		0.0493151			OTHER
271	27	0.0493151	>=15	Stage I or II	100-349	Female	No	No	No		No		No		0.0493151			AZT-3TC-NVP
1	30	0.0520548	>=15	Stage III or IV	<100	Female	Yes	No	Yes	2011-09-12	No		No		0.0520548			DEAD
49	32	0.0520548	>=15	Stage I or II	100-349	Male	Yes	No	Yes	2013-10-12	No		No		0.0520548			DEAD
1	25	0.0520548	>=15	Stage III or IV	100-349	Female	Yes	No	Yes	2005-04-18	No		No		0.0520548			DEAD
46	38	0.0520548	>=15	Stage III or IV	100-349	Male	No	No	No		No		No		0.0520548			TO
1	54	0.0520548	>=15	Stage III or IV	<100	Female	No	No	No		No		No		0.0520548			TO
1	30	0.0520548	>=15	Stage I or II	100-349	Male	Yes	No	Yes	2007-06-20	No		No		0.0520548			DEAD
57	24	0.0547945	>=15	Stage III or IV	<100	Female	Yes	No	Yes	2007-02-07	No		No		0.0547945			DEAD
50	30	0.0547945	>=15	Stage III or IV	<100	Female	Yes	No	Yes	2011-10-12	No		No		0.0547945			DEAD
49	35	0.0547945	>=15	Stage III or IV	<100	Female	Yes	No	Yes	2012-04-25	No		No		0.0547945			DEAD
1	39	0.0547945	>=15	Stage III or IV	100-349	Male	No	No	No		No		No		0.0547945			TO
1	34	0.0547945	>=15	Stage III or IV	<100	Female	Yes	No	Yes	2006-11-16	No		No		0.0547945			DEAD
1	30	0.0547945	>=15	Stage III or IV	<100	Female	Yes	No	Yes	2005-04-01	No		No		0.0547945			DEAD
1	29	0.0547945	>=15	Stage I or II	100-349	Male	Yes	No	Yes	2010-02-07	No		No		0.0547945			DEAD
1	43	0.0547945	>=15	Stage III or IV	<100	Male	No	No	No		No		No		0.0547945			TO
1	52	0.0547945	>=15	Stage I or II	100-349	Male	No	No	No		No		No		0.0547945			TO
1	40	0.0547945	>=15	Stage III or IV	<100	Male	No	No	No		No		No		0.0547945			TO
271	30	0.0575342	>=15	Stage III or IV	100-349	Female	No	No	No		No		No		0.0575342			TO
21	1.02	0.0575342	<15	Stage III or IV	>349	Female	Yes	No	Yes	2009-02-10	No		No		0.0575342			DEAD
57	37	0.0575342	>=15	Stage I or II	<100	Male	Yes	No	Yes	2008-01-02	No		No		0.0575342			DEAD
1	27	0.0575342	>=15	Stage III or IV	>349	Male	No	No	No		No		No		0.0575342			TO
50	3.03	0.0575342	<15	Stage III or IV	>349	Male	No	No	No		No		No		0.0575342			d4t-3TC-NVP
1	42	0.0575342	>=15	Stage III or IV	<100	Female	No	No	No		No		No		0.0575342			TO
1	45	0.0575342	>=15	Stage III or IV	100-349	Male	No	No	No		No		No		0.0575342			TO
1	35.08	0.0575342	>=15	Stage III or IV	<100	Female	No	No	No		No		No		0.0575342			TO
1	33	0.0575342	>=15	Stage III or IV	100-349	Male	No	No	No		No		No		0.0575342			TO
1	42	0.0575342	>=15	Stage I or II	100-349	Male	No	No	No		No		No		0.0575342			TO
271	30	0.0575342	>=15	Stage I or II	100-349	Female	Yes	No	Yes	2011-08-11	No		No		0.0575342			DEAD
1	29	0.0575342	>=15	Stage III or IV	<100	Male	Yes	No	Yes	2007-03-09	No		No		0.0575342			DEAD
57	45	0.0575342	>=15	Stage III or IV	<100	Male	No	No	No		No		No		0.0575342			TO
1	30	0.0630137	>=15	Stage I or II	100-349	Female	No	No	No		No		No		0.0630137			OTHER
108	35	0.0630137	>=15	Stage III or IV	<100	Male	Yes	No	Yes	2011-08-06	No		No		0.0630137			DEAD
1	35	0.0630137	>=15	Stage III or IV	<100	Female	Yes	No	Yes	2006-11-09	No		No		0.0630137			DEAD
108	30	0.0630137	>=15	Stage III or IV	<100	Female	Yes	No	Yes	2009-08-07	No		No		0.0630137			DEAD
21	2	0.0630137	<15	Stage III or IV	<100	Female	Yes	No	Yes	2007-09-09	No		No		0.0630137			DEAD
21	30	0.0630137	>=15	Stage III or IV	100-349	Female	Yes	No	Yes	2012-10-24	No		No		0.0630137			DEAD
1	44	0.0630137	>=15	Stage III or IV	<100	Female	Yes	No	Yes	2006-11-09	No		No		0.0630137			DEAD
271	20	0.0657534	>=15	Stage III or IV	100-349	Female	No	No	No		No		No		0.0657534			TO
49	40	0.0657534	>=15	Stage III or IV	<100	Male	Yes	No	Yes	2007-05-26	No		No		0.0657534			DEAD
1	25	0.0657534	>=15	Stage III or IV	<100	Female	No	No	No		No		No		0.0657534			TO
57	30	0.0657534	>=15	Stage III or IV	<100	Male	No	No	No		No		No		0.0657534			TO
1	28	0.0657534	>=15	Stage I or II	100-349	Male	No	No	No		No		No		0.0657534			TO
49	31	0.0657534	>=15	Stage I or II	100-349	Male	Yes	No	Yes	2012-10-12	No		No		0.0657534			DEAD
1	39	0.0684932	>=15	Stage I or II	100-349	Female	No	No	No		No		No		0.0684932			OTHER
1	38	0.0684932	>=15	Stage III or IV	<100	Female	No	No	No		No		No		0.0684932			TO
1	48	0.0684932	>=15	Stage I or II	100-349	Male	No	No	No		No		No		0.0684932			OTHER
46	24	0.0684932	>=15	Stage I or II	100-349	Female	Yes	No	Yes	2010-07-03	No		No		0.0684932			DEAD
46	20	0.0684932	>=15	Stage I or II	100-349	Male	No	No	No		No		No		0.0684932			TO
271	21	0.0684932	>=15	Stage I or II	<100	Female	Yes	No	Yes	2011-08-23	No		No		0.0684932			DEAD
49	30	0.0684932	>=15	Stage I or II	100-349	Male	No	No	No		No		No		0.0684932			OTHER
1	25	0.0712329	>=15	Stage III or IV	<100	Female	Yes	No	Yes	2007-05-08	No		No		0.0712329			DEAD
1	25	0.0712329	>=15	Stage III or IV	<100	Male	No	No	No		No		No		0.0712329			TO
21	20	0.0712329	>=15	Stage III or IV	<100	Female	Yes	No	Yes	2006-07-31	No		No		0.0712329			DEAD
1	30	0.0712329	>=15	Stage III or IV	<100	Male	No	No	No		No		No		0.0712329			TO
1	24	0.0712329	>=15	Stage I or II	>349	Female	No	No	No		No		No		0.0712329			OTHER
1	33	0.0712329	>=15	Stage III or IV	>349	Female	No	No	No		No		No		0.0712329			TO
1	48	0.0712329	>=15	Stage III or IV	100-349	Male	Yes	No	Yes	2004-09-10	No		No		0.0712329			DEAD
50	20	0.0712329	>=15	Stage III or IV	>349	Female	Yes	No	Yes	2011-11-10	No		No		0.0712329			DEAD
46	49	0.0712329	>=15	Stage III or IV	<100	Male	Yes	No	Yes	2007-03-18	No		No		0.0712329			DEAD
1	45	0.0739726	>=15	Stage III or IV	100-349	Female	No	No	No		No		No		0.0739726			OTHER
271	45	0.0739726	>=15	Stage III or IV	100-349	Male	Yes	No	Yes	2012-04-08	No		No		0.0739726			DEAD
1	30	0.0739726	>=15	Stage III or IV	<100	Male	Yes	No	Yes	2004-06-09	No		No		0.0739726			DEAD
1	21	0.0739726	>=15	Stage I or II	100-349	Female	No	No	No		No		No		0.0739726			OTHER
57	56	0.0739726	>=15	Stage I or II	100-349	Female	No	No	No		No		No		0.0739726			TO
21	40	0.0739726	>=15	Stage III or IV	>349	Male	Yes	No	Yes	2008-11-05	No		No		0.0739726			DEAD
152	35	0.0739726	>=15	Stage III or IV	<100	Male	Yes	No	Yes	2009-12-06	No		No		0.0739726			DEAD
21	32	0.0739726	>=15	Stage III or IV	>349	Male	Yes	No	Yes	2006-03-09	No		No		0.0739726			DEAD
1	30	0.0739726	>=15	Stage III or IV	<100	Female	No	No	No		No		No		0.0739726			TO
57	36	0.0739726	>=15	Stage III or IV	<100	Female	No	No	No		No		No		0.0739726			OTHER
1	42	0.0739726	>=15	Stage I or II	100-349	Female	No	No	No		No		No		0.0739726			OTHER
1	40	0.0739726	>=15	Stage III or IV	<100	Male	No	No	No		No		No		0.0739726			AZT-3TC-EFV
1	41	0.0739726	>=15	Stage I or II	<100	Female	Yes	No	Yes	2010-11-15	No		No		0.0739726			DEAD
1	25	0.0739726	>=15	Stage III or IV	100-349	Female	Yes	No	Yes	2003-09-05	No		No		0.0739726			DEAD
50	20	0.0739726	>=15	Stage III or IV	>349	Male	Yes	No	Yes	2006-07-31	No		No		0.0739726			DEAD
46	30	0.0739726	>=15	Stage III or IV	<100	Female	Yes	No	Yes	2010-12-23	No		No		0.0739726			DEAD
1	29	0.0739726	>=15	Stage III or IV	<100	Female	No	No	No		No		No		0.0739726			TO
50	19	0.0739726	>=15	Stage III or IV	<100	Female	Yes	No	Yes	2008-03-09	No		No		0.0739726			DEAD
1	32	0.0739726	>=15	Stage I or II	<100	Male	No	No	No		No		No		0.0739726			OTHER
21	28	0.0739726	>=15	Stage III or IV	<100	Female	Yes	No	Yes	2010-08-26	No		No		0.0739726			DEAD
50	40	0.0739726	>=15	Stage III or IV	>349	Female	No	No	No		No		No		0.0739726			OTHER
21	28	0.0767123	>=15	Stage I or II	100-349	Female	No	No	No		No		No		0.0767123			OTHER
1	28	0.0767123	>=15	Stage I or II	100-349	Male	No	No	No		No		No		0.0767123			OTHER
1	30	0.0767123	>=15	Stage III or IV	<100	Female	Yes	No	Yes	2009-02-17	No		No		0.0767123			DEAD
1	27	0.0767123	>=15	Stage I or II	<100	Female	No	No	No		No		No		0.0767123			TO
1	46	0.0767123	>=15	Stage I or II	100-349	Male	Yes	No	Yes	2006-09-04	No		No		0.0767123			DEAD
1	32	0.0767123	>=15	Stage III or IV	<100	Male	Yes	No	Yes	2007-05-25	No		No		0.0767123			DEAD
1	49	0.0767123	>=15	Stage III or IV	<100	Male	No	No	No		No		No		0.0767123			TO
57	40	0.0767123	>=15	Stage III or IV	<100	Female	Yes	No	Yes	2008-07-23	No		No		0.0767123			DEAD
57	35	0.0767123	>=15	Stage I or II	<100	Female	Yes	No	Yes	2010-10-30	No		No		0.0767123			DEAD
270	33	0.0767123	>=15	Stage I or II	100-349	Female	No	No	No		No		No		0.0767123			OTHER
57	32	0.0767123	>=15	Stage III or IV	<100	Female	Yes	No	Yes	2008-01-25	No		No		0.0767123			DEAD
57	38	0.0767123	>=15	Stage I or II	100-349	Female	No	No	No		No		No		0.0767123			OTHER
1	35	0.0767123	>=15	Stage III or IV	100-349	Female	Yes	No	Yes	2009-03-17	No		No		0.0767123			DEAD
57	28	0.0767123	>=15	Stage I or II	100-349	Female	No	No	No		No		No		0.0767123			OTHER
1	59	0.0767123	>=15	Stage III or IV	>349	Male	No	No	No		No		No		0.0767123			OTHER
1	25	0.0767123	>=15	Stage III or IV	<100	Female	Yes	No	Yes	2008-12-16	No		No		0.0767123			DEAD
57	78	0.0767123	>=15	Stage I or II	<100	Male	Yes	No	Yes	2009-02-24	No		No		0.0767123			DEAD
1	55	0.0767123	>=15	Stage III or IV	<100	Female	Yes	No	Yes	2008-09-04	No		No		0.0767123			DEAD
57	28	0.0767123	>=15	Stage III or IV	<100	Female	Yes	No	Yes	2009-11-17	No		No		0.0767123			DEAD
50	28	0.0767123	>=15	Stage III or IV	100-349	Female	No	No	No		No		No		0.0767123			TO
57	30	0.0767123	>=15	Stage III or IV	100-349	Female	Yes	No	Yes	2010-05-18	No		No		0.0767123			DEAD
1	33	0.0767123	>=15	Stage III or IV	<100	Female	Yes	No	Yes	2007-05-08	No		No		0.0767123			DEAD
271	40	0.0767123	>=15	Stage III or IV	<100	Male	Yes	No	Yes	2011-03-25	No		No		0.0767123			DEAD
1	32	0.0767123	>=15	Stage I or II	<100	Male	No	No	No		No		No		0.0767123			TO
1	22	0.0767123	>=15	Stage I or II	100-349	Female	No	No	No		No		No		0.0767123			OTHER
1	26	0.0767123	>=15	Stage III or IV	<100	Female	Yes	No	Yes	2008-07-02	No		No		0.0767123			DEAD
1	61	0.0767123	>=15	Stage I or II	100-349	Male	Yes	No	Yes	2008-04-07	No		No		0.0767123			DEAD
21	25	0.0767123	>=15	Stage I or II	100-349	Female	No	No	No		No		No		0.0767123			OTHER
57	30	0.0767123	>=15	Stage I or II	<100	Female	Yes	No	Yes	2010-02-22	No		No		0.0767123			DEAD
1	30	0.0767123	>=15	Stage III or IV	<100	Male	Yes	No	Yes	2003-10-17	No		No		0.0767123			DEAD
21	25	0.0767123	>=15	Stage III or IV	100-349	Female	No	No	No		No		No		0.0767123			TO
57	27	0.0767123	>=15	Stage III or IV	<100	Male	No	No	No		No		No		0.0767123			TO
57	28	0.0767123	>=15	Stage III or IV	<100	Female	Yes	No	Yes	2009-04-17	No		No		0.0767123			DEAD
1	46	0.0767123	>=15	Stage III or IV	<100	Male	Yes	No	Yes	2008-06-04	No		No		0.0767123			DEAD
21	45	0.0767123	>=15	Stage III or IV	<100	Male	No	No	No		No		No		0.0767123			TO
271	33	0.0767123	>=15	Stage III or IV	<100	Male	No	No	No		No		No		0.0767123			OTHER
57	25	0.0767123	>=15	Stage III or IV	100-349	Male	Yes	No	Yes	2008-02-14	No		No		0.0767123			DEAD
1	31	0.0767123	>=15	Stage I or II	>349	Male	No	No	No		No		No		0.0767123			OTHER
1	30	0.0767123	>=15	Stage III or IV	<100	Male	No	No	No		No		No		0.0767123			TO
270	25	0.0767123	>=15	Stage III or IV	100-349	Female	No	No	No		No		No		0.0767123			OTHER
271	28	0.0767123	>=15	Stage I or II	100-349	Female	No	No	No		No		No		0.0767123			OTHER
1	39	0.0767123	>=15	Stage III or IV	<100	Female	Yes	No	Yes	2013-08-24	No		No		0.0767123			DEAD
57	32	0.0767123	>=15	Stage III or IV	100-349	Male	Yes	No	Yes	2007-11-13	No		No		0.0767123			DEAD
1	32	0.0767123	>=15	Stage III or IV	<100	Male	No	No	No		No		No		0.0767123			TO
1	38	0.0767123	>=15	Stage I or II	100-349	Male	Yes	No	Yes	2011-07-20	No		No		0.0767123			DEAD
46	26	0.0767123	>=15	Stage III or IV	100-349	Female	No	No	No		No		No		0.0767123			TO
21	26	0.0767123	>=15	Stage III or IV	100-349	Male	No	No	No		No		No		0.0767123			OTHER
49	30	0.0767123	>=15	Stage III or IV	<100	Female	No	No	No		No		No		0.0767123			TO
1	55	0.0767123	>=15	Stage III or IV	<100	Female	Yes	No	No		No		No		0.0767123			DROP
1	40	0.0767123	>=15	Stage I or II	<100	Male	No	No	No		No		No		0.0767123			TO
1	43	0.0767123	>=15	Stage I or II	100-349	Male	No	No	No		No		No		0.0767123			OTHER
1	26	0.0767123	>=15	Stage I or II	100-349	Female	No	No	No		No		No		0.0767123			OTHER
108	26	0.0767123	>=15	Stage III or IV	100-349	Female	No	No	No		No		No		0.0767123			OTHER
21	37	0.0767123	>=15	Stage I or II	<100	Male	No	No	No		No		No		0.0767123			TO
49	9	0.0767123	<15	Stage I or II	>349	Male	No	No	No		No		No		0.0767123			TO
1	38	0.0767123	>=15	Stage III or IV	100-349	Male	Yes	No	Yes	2009-07-09	No		No		0.0767123			DEAD
57	54	0.0767123	>=15	Stage I or II	<100	Male	Yes	No	Yes	2008-02-18	No		No		0.0767123			DEAD
57	29	0.0767123	>=15	Stage III or IV	<100	Male	Yes	No	Yes	2008-03-07	No		No		0.0767123			DEAD
1	45	0.0767123	>=15	Stage III or IV	<100	Female	No	No	No		No		No		0.0767123			TO
1	32	0.0767123	>=15	Stage I or II	>349	Female	Yes	No	Yes	2008-05-30	No		No		0.0767123			DEAD
1	41	0.0767123	>=15	Stage III or IV	100-349	Female	No	No	No		No		No		0.0767123			TO
1	58	0.0794521	>=15	Stage I or II	100-349	Female	Yes	No	Yes	2009-05-06	No		No		0.0794521			DEAD
57	55	0.0794521	>=15	Stage I or II	<100	Female	No	No	No		No		No		0.0794521			OTHER
21	35	0.0794521	>=15	Stage III or IV	100-349	Male	No	No	No		No		No		0.0794521			OTHER
49	28	0.0794521	>=15	Stage I or II	100-349	Female	No	No	No		No		No		0.0794521			OTHER
1	28	0.0794521	>=15	Stage III or IV	100-349	Female	Yes	No	Yes	2006-07-13	No		No		0.0794521			DEAD
57	40	0.0794521	>=15	Stage I or II	100-349	Female	Yes	No	Yes	2009-01-20	No		No		0.0794521			DEAD
21	40	0.0794521	>=15	Stage III or IV	100-349	Female	Yes	No	Yes	2008-04-11	No		No		0.0794521			DEAD
1	38	0.0794521	>=15	Stage III or IV	100-349	Male	No	No	No		No		No		0.0794521			OTHER
57	27	0.0794521	>=15	Stage I or II	100-349	Male	No	No	No		No		No		0.0794521			OTHER
57	28	0.0794521	>=15	Stage I or II	100-349	Female	No	No	No		No		No		0.0794521			AZT-3TC-NVP
21	25	0.0794521	>=15	Stage III or IV	100-349	Female	Yes	No	Yes	2008-01-24	No		No		0.0794521			DEAD
57	61	0.0794521	>=15	Stage III or IV	100-349	Male	Yes	No	Yes	2007-12-11	No		No		0.0794521			DEAD
1	40	0.0794521	>=15	Stage III or IV	<100	Female	No	No	No		No		No		0.0794521			AZT-3TC-EFV
21	18	0.0794521	>=15	Stage III or IV	>349	Female	Yes	No	Yes	2008-10-13	No		No		0.0794521			DEAD
1	48	0.0794521	>=15	Stage III or IV	<100	Male	No	No	No		No		No		0.0794521			TO
21	25	0.0794521	>=15	Stage III or IV	100-349	Male	No	No	No		No		No		0.0794521			TO
1	37	0.0794521	>=15	Stage III or IV	100-349	Male	Yes	No	Yes	2004-09-05	No		No		0.0794521			DEAD
50	27	0.0794521	>=15	Stage III or IV	<100	Female	No	No	No		No		No		0.0794521			OTHER
57	33	0.0794521	>=15	Stage I or II	100-349	Male	No	No	No		No		No		0.0794521			OTHER
21	18	0.0794521	>=15	Stage III or IV	>349	Female	No	No	No		No		No		0.0794521			OTHER
1	28	0.0794521	>=15	Stage III or IV	<100	Female	No	No	No		No		No		0.0794521			TO
108	30	0.0794521	>=15	Stage III or IV	<100	Male	Yes	No	Yes	2008-05-14	No		No		0.0794521			DEAD
1	30	0.0821918	>=15	Stage III or IV	100-349	Female	Yes	No	Yes	2007-03-05	No		No		0.0821918			DEAD
50	26	0.0821918	>=15	Stage III or IV	>349	Male	No	No	No		No		No		0.0821918			STOP
1	36	0.0821918	>=15	Stage I or II	100-349	Male	No	No	No		No		No		0.0821918			TO
1	38	0.0821918	>=15	Stage III or IV	100-349	Male	No	No	No		No		No		0.0821918			TO
1	28	0.0821918	>=15	Stage III or IV	>349	Male	No	No	No		No		No		0.0821918			TO
108	25	0.0821918	>=15	Stage I or II	100-349	Female	No	No	No		No		No		0.0821918			TO
1	35	0.0821918	>=15	Stage III or IV	<100	Male	No	No	No		No		No		0.0821918			TO
1	40	0.0821918	>=15	Stage III or IV	<100	Male	No	No	No		No		No		0.0821918			TO
1	39	0.0821918	>=15	Stage III or IV	100-349	Female	No	No	No		No		No		0.0821918			TO
50	32	0.0821918	>=15	Stage III or IV	>349	Male	Yes	No	Yes	2005-11-13	No		No		0.0821918			DEAD
1	48	0.0821918	>=15	Stage III or IV	>349	Female	No	No	No		No		No		0.0821918			TO
1	28	0.0821918	>=15	Stage III or IV	100-349	Female	No	No	No		No		No		0.0821918			TO
50	22	0.0821918	>=15	Stage III or IV	>349	Female	No	No	No		No		No		0.0821918			STOP
1	30	0.0821918	>=15	Stage III or IV	>349	Male	No	No	No		No		No		0.0821918			TO
50	30	0.0821918	>=15	Stage III or IV	>349	Male	No	No	No		No		No		0.0821918			OTHER
1	42	0.0821918	>=15	Stage I or II	<100	Male	No	No	No		No		No		0.0821918			TO
1	35	0.0821918	>=15	Stage III or IV	<100	Male	No	No	No		No		No		0.0821918			TO
1	38	0.0821918	>=15	Stage III or IV	100-349	Male	Yes	No	Yes	2003-10-31	No		No		0.0821918			DEAD
1	30	0.0821918	>=15	Stage III or IV	<100	Female	No	No	No		No		No		0.0821918			TO
1	38	0.0821918	>=15	Stage III or IV	<100	Male	No	No	No		No		No		0.0821918			TO
108	30	0.0821918	>=15	Stage I or II	100-349	Male	No	No	No		No		No		0.0821918			TO
1	18	0.0821918	>=15	Stage III or IV	<100	Male	No	No	No		No		No		0.0821918			TO
1	50	0.0821918	>=15	Stage I or II	100-349	Male	No	No	No		No		No		0.0821918			TO
1	29	0.0821918	>=15	Stage III or IV	<100	Male	Yes	No	Yes	2005-02-05	No		No		0.0821918			DEAD
271	20	0.0821918	>=15	Stage I or II	100-349	Female	No	No	No		No		No		0.0821918			OTHER
1	35	0.0821918	>=15	Stage III or IV	100-349	Female	Yes	No	Yes	2001-09-05	No		No		0.0821918			DEAD
1	35	0.0821918	>=15	Stage I or II	100-349	Male	No	No	No		No		No		0.0821918			TO
49	43	0.0821918	>=15	Stage III or IV	<100	Male	Yes	No	Yes	2008-02-08	No		No		0.0821918			DEAD
1	40	0.0821918	>=15	Stage III or IV	<100	Female	Yes	No	Yes	2003-08-06	No		No		0.0821918			DEAD
1	30	0.0821918	>=15	Stage III or IV	100-349	Male	No	No	No		No		No		0.0821918			TO
1	55	0.0821918	>=15	Stage I or II	100-349	Female	No	No	No		No		No		0.0821918			OTHER
1	40	0.0821918	>=15	Stage III or IV	100-349	Male	No	No	No		No		No		0.0821918			TO
1	25	0.0821918	>=15	Stage III or IV	100-349	Female	Yes	No	Yes	2006-12-24	No		No		0.0821918			DEAD
1	22	0.0821918	>=15	Stage III or IV	<100	Female	No	No	No		No		No		0.0821918			TO
108	25	0.0821918	>=15	Stage III or IV	100-349	Male	Yes	No	Yes	2010-03-26	No		No		0.0821918			DEAD
1	42	0.0821918	>=15	Stage III or IV	<100	Female	No	No	No		No		No		0.0821918			TO
1	27	0.0821918	>=15	Stage I or II	<100	Female	No	No	No		No		No		0.0821918			TO
21	35	0.0821918	>=15	Stage III or IV	100-349	Female	No	No	No		No		No		0.0821918			OTHER
1	20	0.0821918	>=15	Stage III or IV	<100	Female	Yes	No	Yes	2005-05-08	No		No		0.0821918			DEAD
1	46	0.0821918	>=15	Stage III or IV	100-349	Female	No	No	No		No		No		0.0821918			TO
21	60	0.0821918	>=15	Stage III or IV	100-349	Female	No	No	No		No		No		0.0821918			OTHER
1	41	0.0821918	>=15	Stage I or II	100-349	Male	No	No	No		No		No		0.0821918			TO
1	35	0.0821918	>=15	Stage III or IV	100-349	Female	No	No	No		No		No		0.0821918			TO
1	58	0.0821918	>=15	Stage I or II	<100	Male	No	No	No		No		No		0.0821918			TO
50	35	0.0821918	>=15	Stage III or IV	100-349	Male	Yes	No	Yes	2007-09-16	No		No		0.0821918			DEAD
1	28	0.0821918	>=15	Stage III or IV	100-349	Female	No	No	No		No		No		0.0821918			TO
1	30	0.0821918	>=15	Stage III or IV	<100	Male	No	No	No		No		No		0.0821918			TO
1	25	0.0821918	>=15	Stage III or IV	100-349	Female	No	No	No		No		No		0.0821918			TO
1	45	0.0821918	>=15	Stage III or IV	100-349	Male	No	No	No		No		No		0.0821918			TO
1	28	0.0821918	>=15	Stage III or IV	100-349	Male	No	No	No		No		No		0.0821918			TO
1	55	0.0821918	>=15	Stage I or II	<100	Male	No	No	No		No		No		0.0821918			TO
1	50	0.0821918	>=15	Stage III or IV	<100	Female	No	No	No		No		No		0.0821918			TO
1	35	0.0821918	>=15	Stage III or IV	<100	Male	No	No	No		No		No		0.0821918			TO
1	47	0.0821918	>=15	Stage III or IV	<100	Male	No	No	No		No		No		0.0821918			TO
1	42	0.0821918	>=15	Stage III or IV	<100	Male	Yes	No	Yes	2004-08-06	No		No		0.0821918			DEAD
1	34	0.0821918	>=15	Stage III or IV	<100	Male	No	No	No		No		No		0.0821918			TO
1	32	0.0821918	>=15	Stage I or II	100-349	Male	No	No	No		No		No		0.0821918			TO
1	40	0.0821918	>=15	Stage III or IV	<100	Male	No	No	No		No		No		0.0821918			TO
1	26	0.0821918	>=15	Stage III or IV	<100	Female	Yes	No	Yes	2006-11-05	No		No		0.0821918			DEAD
1	38	0.0821918	>=15	Stage III or IV	<100	Male	Yes	No	Yes	2003-11-27	No		No		0.0821918			DEAD
1	23	0.0821918	>=15	Stage III or IV	<100	Female	No	No	No		No		No		0.0821918			TO
1	32	0.0821918	>=15	Stage I or II	100-349	Female	No	No	No		No		No		0.0821918			TO
1	39	0.0821918	>=15	Stage I or II	100-349	Female	No	No	No		No		No		0.0821918			TO
1	24	0.0821918	>=15	Stage III or IV	<100	Male	No	No	No		No		No		0.0821918			TO
1	26	0.0821918	>=15	Stage III or IV	<100	Male	No	No	No		No		No		0.0821918			TO
1	33	0.0821918	>=15	Stage III or IV	<100	Male	No	No	No		No		No		0.0821918			TO
108	50	0.0821918	>=15	Stage III or IV	<100	Female	Yes	No	Yes	2006-09-02	No		No		0.0821918			DEAD
46	28	0.0821918	>=15	Stage III or IV	100-349	Female	No	No	No		No		No		0.0821918			OTHER
1	28	0.0821918	>=15	Stage III or IV	<100	Male	Yes	No	Yes	2004-11-15	No		No		0.0821918			DEAD
1	37	0.0821918	>=15	Stage III or IV	100-349	Female	Yes	No	Yes	2009-05-23	No		No		0.0821918			DEAD
21	25	0.0821918	>=15	Stage III or IV	100-349	Female	No	No	No		No		No		0.0821918			TO
1	25	0.0821918	>=15	Stage I or II	100-349	Male	No	No	No		No		No		0.0821918			TO
1	32	0.0821918	>=15	Stage III or IV	>349	Male	No	No	No		No		No		0.0821918			TO
46	25	0.0821918	>=15	Stage III or IV	100-349	Male	No	No	No		No		No		0.0821918			TO
1	37	0.0821918	>=15	Stage III or IV	<100	Female	No	No	No		No		No		0.0821918			TO
1	25	0.0821918	>=15	Stage III or IV	<100	Female	Yes	No	Yes	2006-08-16	No		No		0.0821918			DEAD
1	49	0.0821918	>=15	Stage III or IV	<100	Male	Yes	No	Yes	2004-02-25	No		No		0.0821918			DEAD
1	50	0.0821918	>=15	Stage III or IV	>349	Female	No	No	No		No		No		0.0821918			TO
1	50	0.0821918	>=15	Stage I or II	<100	Female	No	No	No		No		No		0.0821918			TO
1	35	0.0821918	>=15	Stage I or II	>349	Female	No	No	No		No		No		0.0821918			OTHER
1	32	0.0821918	>=15	Stage III or IV	<100	Female	No	No	No		No		No		0.0821918			TO
1	40	0.0821918	>=15	Stage III or IV	<100	Female	Yes	No	Yes	2005-12-09	No		No		0.0821918			DEAD
1	34	0.0821918	>=15	Stage III or IV	<100	Female	No	No	No		No		No		0.0821918			TO
1	24	0.0821918	>=15	Stage I or II	100-349	Male	No	No	No		No		No		0.0821918			TO
1	32	0.0821918	>=15	Stage III or IV	<100	Female	No	No	No		No		No		0.0821918			TO
1	50	0.0821918	>=15	Stage III or IV	<100	Female	Yes	No	Yes	2011-06-12	No		No		0.0821918			DEAD
1	20	0.0821918	>=15	Stage III or IV	<100	Female	No	No	No		No		No		0.0821918			TO
1	47	0.0821918	>=15	Stage III or IV	100-349	Male	No	No	No		No		No		0.0821918			TO
271	1.08	0.0821918	<15	Stage III or IV	100-349	Female	No	No	No		No		No		0.0821918			d4t-3TC-NVP
1	33	0.0821918	>=15	Stage III or IV	>349	Male	Yes	No	Yes	2004-02-11	No		No		0.0821918			DEAD
1	25	0.0821918	>=15	Stage III or IV	<100	Female	Yes	No	Yes	2003-10-30	No		No		0.0821918			DEAD
1	51	0.0821918	>=15	Stage III or IV	<100	Male	No	No	No		No		No		0.0821918			TO
1	40	0.0821918	>=15	Stage III or IV	100-349	Female	No	No	No		No		No		0.0821918			TO
1	38	0.0821918	>=15	Stage III or IV	<100	Female	No	No	No		No		No		0.0821918			TO
1	35	0.0821918	>=15	Stage I or II	<100	Male	Yes	No	Yes	2006-11-05	No		No		0.0821918			DEAD
1	48	0.0821918	>=15	Stage I or II	100-349	Male	No	No	No		No		No		0.0821918			TO
1	48	0.0821918	>=15	Stage I or II	<100	Male	No	No	No		No		No		0.0821918			TO
1	30	0.0821918	>=15	Stage III or IV	<100	Male	No	No	No		No		No		0.0821918			TO
1	32	0.0821918	>=15	Stage I or II	<100	Female	No	No	No		No		No		0.0821918			TO
1	31	0.0821918	>=15	Stage III or IV	100-349	Male	No	No	No		No		No		0.0821918			TO
1	26	0.0821918	>=15	Stage III or IV	<100	Female	No	No	No		No		No		0.0821918			TO
1	45	0.0821918	>=15	Stage III or IV	<100	Male	Yes	No	Yes	2006-07-20	No		No		0.0821918			DEAD
1	37	0.0821918	>=15	Stage I or II	100-349	Female	No	No	No		No		No		0.0821918			TO
46	47	0.0821918	>=15	Stage III or IV	100-349	Male	No	No	No		No		No		0.0821918			TO
1	39	0.0821918	>=15	Stage I or II	<100	Male	No	No	No		No		No		0.0821918			TO
1	37	0.0821918	>=15	Stage I or II	100-349	Female	No	No	No		No		No		0.0821918			TO
1	32	0.0821918	>=15	Stage III or IV	100-349	Male	No	No	No		No		No		0.0821918			TO
1	23	0.0821918	>=15	Stage I or II	100-349	Female	No	No	No		No		No		0.0821918			TO
1	35	0.0821918	>=15	Stage I or II	100-349	Female	No	No	No		No		No		0.0821918			TO
1	23	0.0821918	>=15	Stage III or IV	<100	Male	No	No	No		No		No		0.0821918			TO
57	45	0.0821918	>=15	Stage III or IV	<100	Female	No	No	No		No		No		0.0821918			OTHER
1	37	0.0821918	>=15	Stage I or II	100-349	Female	No	No	No		No		No		0.0821918			TO
1	35	0.0821918	>=15	Stage I or II	<100	Male	No	No	No		No		No		0.0821918			TO
1	25	0.0821918	>=15	Stage III or IV	<100	Female	Yes	No	Yes	2007-06-24	No		No		0.0821918			DEAD
1	45	0.0821918	>=15	Stage I or II	<100	Male	Yes	No	Yes	2004-01-21	No		No		0.0821918			DEAD
1	50	0.0821918	>=15	Stage I or II	>349	Male	No	No	No		No		No		0.0821918			TO
1	27	0.0821918	>=15	Stage III or IV	100-349	Female	No	No	No		No		No		0.0821918			TO
1	41	0.0821918	>=15	Stage I or II	<100	Male	No	No	No		No		No		0.0821918			TO
1	30	0.0821918	>=15	Stage III or IV	100-349	Female	No	No	No		No		No		0.0821918			TO
1	38	0.0821918	>=15	Stage III or IV	<100	Female	No	No	No		No		No		0.0821918			TO
1	30	0.0821918	>=15	Stage III or IV	>349	Female	No	No	No		No		No		0.0821918			TO
1	30	0.0821918	>=15	Stage III or IV	<100	Female	No	No	No		No		No		0.0821918			TO
1	26	0.0821918	>=15	Stage III or IV	100-349	Female	No	No	No		No		No		0.0821918			TO
1	50	0.0821918	>=15	Stage III or IV	<100	Male	Yes	No	Yes	2006-12-17	No		No		0.0821918			DEAD
1	29	0.0821918	>=15	Stage III or IV	<100	Female	Yes	No	Yes	2007-08-19	No		No		0.0821918			DEAD
1	40	0.0821918	>=15	Stage III or IV	100-349	Male	No	No	No		No		No		0.0821918			TO
1	43	0.0821918	>=15	Stage III or IV	<100	Male	No	No	No		No		No		0.0821918			TO
1	25	0.0821918	>=15	Stage III or IV	<100	Female	No	No	No		No		No		0.0821918			TO
1	35	0.0821918	>=15	Stage III or IV	<100	Male	No	No	No		No		No		0.0821918			TO
1	30	0.0821918	>=15	Stage III or IV	>349	Male	Yes	No	Yes	2005-04-27	No		No		0.0821918			DEAD
1	30	0.0821918	>=15	Stage III or IV	<100	Male	No	No	No		No		No		0.0821918			TO
1	40	0.0821918	>=15	Stage III or IV	100-349	Male	No	No	No		No		No		0.0821918			TO
1	35	0.0821918	>=15	Stage I or II	100-349	Male	No	No	No		No		No		0.0821918			TO
1	30	0.0821918	>=15	Stage III or IV	100-349	Female	No	No	No		No		No		0.0821918			TO
1	20	0.0821918	>=15	Stage III or IV	<100	Female	Yes	No	Yes	2006-10-29	No		No		0.0821918			DEAD
271	45	0.0821918	>=15	Stage III or IV	<100	Male	No	No	No		No		No		0.0821918			OTHER
1	30	0.0821918	>=15	Stage III or IV	<100	Female	Yes	No	Yes	2005-01-15	No		No		0.0821918			DEAD
1	34	0.0821918	>=15	Stage III or IV	<100	Male	Yes	No	Yes	2003-08-29	No		No		0.0821918			DEAD
1	47	0.0821918	>=15	Stage III or IV	100-349	Male	No	No	No		No		No		0.0821918			TO
1	35	0.0821918	>=15	Stage III or IV	<100	Female	Yes	No	Yes	2003-11-01	No		No		0.0821918			DEAD
1	30	0.0821918	>=15	Stage III or IV	100-349	Male	Yes	No	Yes	2004-07-18	No		No		0.0821918			DEAD
50	28	0.0821918	>=15	Stage III or IV	>349	Female	No	No	No		No		No		0.0821918			TO
1	28	0.0821918	>=15	Stage III or IV	<100	Female	No	No	No		No		No		0.0821918			TO
1	30	0.0821918	>=15	Stage III or IV	<100	Male	Yes	No	Yes	2008-08-06	No		No		0.0821918			DEAD
50	29	0.0821918	>=15	Stage III or IV	100-349	Male	No	No	No		No		No		0.0821918			OTHER
1	28	0.0821918	>=15	Stage I or II	<100	Female	No	No	No		No		No		0.0821918			OTHER
1	21	0.0821918	>=15	Stage III or IV	100-349	Female	No	No	No		No		No		0.0821918			TO
1	52	0.0821918	>=15	Stage III or IV	<100	Male	No	No	No		No		No		0.0821918			TO
57	40	0.0821918	>=15	Stage III or IV	>349	Female	Yes	No	Yes	2010-12-09	No		No		0.0821918			DEAD
57	28	0.0821918	>=15	Stage I or II	>349	Female	No	No	No		No		No		0.0821918			OTHER
1	47	0.0821918	>=15	Stage III or IV	>349	Male	No	No	No		No		No		0.0821918			TO
50	22	0.0821918	>=15	Stage III or IV	100-349	Male	No	No	No		No		No		0.0821918			TO
1	39	0.0821918	>=15	Stage III or IV	<100	Male	Yes	No	Yes	2006-07-07	No		No		0.0821918			DEAD
1	28	0.0821918	>=15	Stage III or IV	100-349	Male	No	No	No		No		No		0.0821918			TO
1	43	0.0821918	>=15	Stage I or II	<100	Male	No	No	No		No		No		0.0821918			TO
1	30	0.0821918	>=15	Stage I or II	100-349	Female	No	No	No		No		No		0.0821918			TO
1	30	0.0821918	>=15	Stage III or IV	<100	Male	Yes	No	Yes	2005-01-05	No		No		0.0821918			DEAD
1	35	0.0821918	>=15	Stage III or IV	<100	Female	No	No	No		No		No		0.0821918			TO
1	40	0.0821918	>=15	Stage III or IV	100-349	Male	No	No	No		No		No		0.0821918			TO
1	38	0.0821918	>=15	Stage I or II	100-349	Male	No	No	No		No		No		0.0821918			TO
1	30	0.0821918	>=15	Stage III or IV	100-349	Female	Yes	No	Yes	2004-08-08	No		No		0.0821918			DEAD
1	45	0.0821918	>=15	Stage III or IV	<100	Male	No	No	No		No		No		0.0821918			TO
1	24	0.0821918	>=15	Stage III or IV	100-349	Female	No	No	No		No		No		0.0821918			TO
1	28	0.0821918	>=15	Stage III or IV	<100	Male	No	No	No		No		No		0.0821918			TO
1	25	0.0821918	>=15	Stage III or IV	<100	Female	No	No	No		No		No		0.0821918			TO
1	28	0.0821918	>=15	Stage III or IV	<100	Male	No	No	No		No		No		0.0821918			TO
1	48	0.0821918	>=15	Stage III or IV	>349	Female	No	No	No		No		No		0.0821918			TO
1	35	0.0821918	>=15	Stage III or IV	<100	Female	No	No	No		No		No		0.0821918			TO
1	26	0.0821918	>=15	Stage III or IV	<100	Male	Yes	No	Yes	2005-04-06	No		No		0.0821918			DEAD
50	65	0.0821918	>=15	Stage III or IV	<100	Female	Yes	No	Yes	2007-11-09	No		No		0.0821918			DEAD
21	2.08	0.0821918	<15	Stage III or IV	>349	Female	Yes	No	Yes	2008-04-25	No		No		0.0821918			DEAD
1	38	0.0821918	>=15	Stage I or II	<100	Male	No	No	No		No		No		0.0821918			TO
1	26	0.0821918	>=15	Stage III or IV	<100	Female	No	No	No		No		No		0.0821918			TO
1	45	0.0821918	>=15	Stage III or IV	<100	Female	Yes	No	Yes	2003-12-19	No		No		0.0821918			DEAD
1	32	0.0821918	>=15	Stage I or II	100-349	Female	No	No	No		No		No		0.0821918			TO
1	32	0.0821918	>=15	Stage III or IV	<100	Female	Yes	No	Yes	2004-01-16	No		No		0.0821918			DEAD
1	34	0.0821918	>=15	Stage III or IV	>349	Male	No	No	No		No		No		0.0821918			TO
1	32	0.0821918	>=15	Stage III or IV	<100	Female	Yes	No	Yes	2003-10-25	No		No		0.0821918			DEAD
1	48	0.0821918	>=15	Stage III or IV	<100	Male	No	No	No		No		No		0.0821918			TO
50	25	0.0821918	>=15	Stage III or IV	100-349	Female	No	No	No		No		No		0.0821918			OTHER
1	34	0.0821918	>=15	Stage III or IV	<100	Male	No	No	No		No		No		0.0821918			TO
1	37	0.0821918	>=15	Stage III or IV	<100	Female	No	No	No		No		No		0.0821918			TO
1	10	0.0821918	<15	Stage I or II	100-349	Female	No	No	No		No		No		0.0821918			TO
1	50	0.0821918	>=15	Stage III or IV	<100	Female	No	No	No		No		No		0.0821918			TO
1	30	0.0821918	>=15	Stage III or IV	<100	Male	No	No	No		No		No		0.0821918			TO
1	40	0.0821918	>=15	Stage III or IV	<100	Male	No	No	No		No		No		0.0821918			TO
1	32	0.0821918	>=15	Stage III or IV	<100	Female	No	No	No		No		No		0.0821918			TO
1	33	0.0821918	>=15	Stage III or IV	100-349	Female	Yes	No	Yes	2003-07-17	No		No		0.0821918			DEAD
1	31	0.0821918	>=15	Stage III or IV	<100	Female	No	No	No		No		No		0.0821918			TO
1	36	0.0821918	>=15	Stage I or II	<100	Male	No	No	No		No		No		0.0821918			TO
1	35	0.0821918	>=15	Stage III or IV	<100	Female	No	No	No		No		No		0.0821918			TO
1	32	0.0821918	>=15	Stage III or IV	<100	Male	Yes	No	Yes	2006-02-12	No		No		0.0821918			DEAD
1	43	0.0821918	>=15	Stage III or IV	100-349	Male	No	No	No		No		No		0.0821918			TO
21	35	0.0821918	>=15	Stage I or II	100-349	Female	No	No	No		No		No		0.0821918			OTHER
1	41	0.0821918	>=15	Stage I or II	100-349	Male	Yes	No	Yes	2004-11-24	No		No		0.0821918			DEAD
1	30	0.0821918	>=15	Stage III or IV	<100	Male	Yes	No	Yes	2004-05-21	No		No		0.0821918			DEAD
1	27	0.0821918	>=15	Stage I or II	<100	Female	No	No	No		No		No		0.0821918			TO
1	39	0.0821918	>=15	Stage III or IV	<100	Female	Yes	No	Yes	2006-10-26	No		No		0.0821918			DEAD
1	50	0.0821918	>=15	Stage III or IV	<100	Male	Yes	No	Yes	2004-07-07	No		No		0.0821918			DEAD
1	32	0.0821918	>=15	Stage I or II	100-349	Male	No	No	No		No		No		0.0821918			TO
1	29	0.0821918	>=15	Stage III or IV	100-349	Male	Yes	No	No		No		No		0.0821918			DROP
50	30	0.0821918	>=15	Stage III or IV	>349	Male	Yes	No	Yes	2008-01-09	No		No		0.0821918			DEAD
1	32	0.0821918	>=15	Stage III or IV	<100	Male	No	No	No		No		No		0.0821918			TO
21	35	0.0821918	>=15	Stage III or IV	100-349	Male	No	No	No		No		No		0.0821918			OTHER
1	25	0.0821918	>=15	Stage III or IV	<100	Female	No	No	No		No		No		0.0821918			TO
1	52	0.0821918	>=15	Stage III or IV	<100	Male	No	No	No		No		No		0.0821918			TO
1	53	0.0821918	>=15	Stage I or II	100-349	Female	No	No	No		No		No		0.0821918			TO
1	33	0.0821918	>=15	Stage III or IV	<100	Male	No	No	No		No		No		0.0821918			TO
1	32	0.0821918	>=15	Stage III or IV	<100	Male	No	No	No		No		No		0.0821918			TO
1	22	0.0821918	>=15	Stage III or IV	100-349	Female	No	No	No		No		No		0.0821918			TO
1	40	0.0849315	>=15	Stage III or IV	<100	Male	Yes	No	Yes	2003-11-10	No		No		0.0849315			DEAD
1	50	0.0849315	>=15	Stage III or IV	100-349	Male	Yes	No	Yes	2004-01-09	No		No		0.0849315			DEAD
1	50	0.0849315	>=15	Stage III or IV	<100	Female	No	No	No		No		No		0.0849315			TO
49	30	0.0849315	>=15	Stage III or IV	<100	Male	Yes	No	Yes	2008-11-13	No		No		0.0849315			DEAD
1	40	0.0849315	>=15	Stage III or IV	<100	Male	No	No	No		No		No		0.0849315			TO
57	39	0.0849315	>=15	Stage III or IV	100-349	Female	No	No	No		No		No		0.0849315			OTHER
271	30	0.0849315	>=15	Stage I or II	100-349	Male	No	No	No		No		No		0.0849315			OTHER
57	40	0.0849315	>=15	Stage III or IV	100-349	Female	Yes	No	Yes	2007-01-12	No		No		0.0849315			DEAD
49	31	0.0849315	>=15	Stage I or II	100-349	Male	No	No	No		No		No		0.0849315			TO
57	26	0.0849315	>=15	Stage III or IV	100-349	Female	No	No	No		No		No		0.0849315			TO
1	68	0.0849315	>=15	Stage I or II	100-349	Male	Yes	No	Yes	2003-08-29	No		No		0.0849315			DEAD
50	25	0.0849315	>=15	Stage III or IV	>349	Male	No	No	No		No		No		0.0849315			OTHER
1	38	0.0849315	>=15	Stage III or IV	<100	Female	Yes	No	Yes	2003-09-05	No		No		0.0849315			DEAD
21	25	0.0849315	>=15	Stage III or IV	>349	Female	Yes	No	Yes	2006-05-08	No		No		0.0849315			DEAD
271	28	0.0849315	>=15	Stage I or II	100-349	Female	Yes	No	Yes	2011-10-27	No		No		0.0849315			DEAD
57	40	0.0849315	>=15	Stage III or IV	100-349	Male	No	No	No		No		No		0.0849315			OTHER
46	27	0.0849315	>=15	Stage III or IV	100-349	Male	No	No	No		No		No		0.0849315			TO
1	39	0.0849315	>=15	Stage III or IV	<100	Female	Yes	No	Yes	2006-05-08	No		No		0.0849315			DEAD
1	45	0.0849315	>=15	Stage I or II	<100	Male	No	No	No		No		No		0.0849315			TO
1	46	0.0849315	>=15	Stage III or IV	<100	Male	Yes	No	Yes	2003-09-05	No		No		0.0849315			DEAD
21	20	0.0849315	>=15	Stage I or II	100-349	Female	No	No	No		No		No		0.0849315			OTHER
1	51	0.0849315	>=15	Stage III or IV	<100	Male	Yes	No	Yes	2004-11-30	No		No		0.0849315			DEAD
1	43	0.0849315	>=15	Stage III or IV	>349	Male	Yes	No	Yes	2004-02-08	No		No		0.0849315			DEAD
1	45	0.0849315	>=15	Stage III or IV	<100	Female	Yes	No	Yes	2006-05-08	No		No		0.0849315			DEAD
50	30	0.0849315	>=15	Stage III or IV	<100	Female	Yes	No	Yes	2007-01-08	No		No		0.0849315			DEAD
21	25	0.0849315	>=15	Stage III or IV	<100	Female	No	No	No		No		No		0.0849315			OTHER
1	32	0.0849315	>=15	Stage III or IV	100-349	Male	No	No	No		No		No		0.0849315			TO
57	30	0.0849315	>=15	Stage I or II	100-349	Female	No	No	No		No		No		0.0849315			OTHER
271	40	0.0849315	>=15	Stage III or IV	<100	Male	No	No	No		No		No		0.0849315			TO
50	25	0.0849315	>=15	Stage III or IV	<100	Female	Yes	No	Yes	2007-03-09	No		No		0.0849315			DEAD
57	45	0.0849315	>=15	Stage III or IV	<100	Male	Yes	No	Yes	2006-11-09	No		No		0.0849315			DEAD
1	23	0.0849315	>=15	Stage I or II	100-349	Male	Yes	No	Yes	2008-05-08	No		No		0.0849315			DEAD
1	30	0.0849315	>=15	Stage III or IV	100-349	Female	Yes	No	Yes	2006-07-07	No		No		0.0849315			DEAD
1	58	0.0849315	>=15	Stage III or IV	>349	Female	No	No	No		No		No		0.0849315			TO
1	28	0.0849315	>=15	Stage III or IV	<100	Female	Yes	No	Yes	2004-02-26	No		No		0.0849315			DEAD
50	8	0.0849315	<15	Stage III or IV	>349	Female	No	No	No		No		No		0.0849315			d4t-3TC-NVP
46	32	0.0849315	>=15	Stage III or IV	100-349	Female	Yes	No	Yes	2009-04-23	No		No		0.0849315			DEAD
271	28	0.0849315	>=15	Stage III or IV	100-349	Male	No	No	No		No		No		0.0849315			OTHER
108	27	0.0849315	>=15	Stage I or II	100-349	Female	No	No	No		No		No		0.0849315			OTHER
271	25	0.0849315	>=15	Stage III or IV	100-349	Female	No	No	No		No		No		0.0849315			TO
1	30	0.0849315	>=15	Stage III or IV	<100	Female	No	No	No		No		No		0.0849315			TO
50	25	0.0849315	>=15	Stage III or IV	>349	Male	Yes	No	Yes	2008-03-09	No		No		0.0849315			DEAD
1	33	0.0849315	>=15	Stage III or IV	>349	Female	No	No	No		No		No		0.0849315			OTHER
1	40	0.0849315	>=15	Stage III or IV	<100	Male	Yes	No	Yes	2004-03-06	No		No		0.0849315			DEAD
21	26	0.0849315	>=15	Stage III or IV	100-349	Male	No	No	No		No		No		0.0849315			TO
57	40	0.0876712	>=15	Stage III or IV	<100	Female	No	No	No		No		No		0.0876712			TO
57	30	0.0876712	>=15	Stage III or IV	<100	Female	Yes	No	Yes	2011-06-18	No		No		0.0876712			DEAD
46	30	0.0876712	>=15	Stage I or II	100-349	Female	Yes	No	Yes	2009-12-18	No		No		0.0876712			DEAD
1	34	0.0876712	>=15	Stage III or IV	100-349	Male	No	No	No		No		No		0.0876712			TO
1	50	0.0876712	>=15	Stage III or IV	<100	Male	Yes	No	Yes	2007-10-08	No		No		0.0876712			DEAD
1	30	0.0876712	>=15	Stage III or IV	100-349	Female	No	No	No		No		No		0.0876712			OTHER
1	42	0.0876712	>=15	Stage III or IV	<100	Female	Yes	No	Yes	2008-09-05	No		No		0.0876712			DEAD
1	40	0.0876712	>=15	Stage III or IV	<100	Male	Yes	No	Yes	2003-09-05	No		No		0.0876712			DEAD
50	27	0.0876712	>=15	Stage III or IV	<100	Male	Yes	No	Yes	2009-02-13	No		No		0.0876712			DEAD
50	2	0.0876712	<15	Stage III or IV	>349	Male	No	No	No		No		No		0.0876712			d4t-3TC-NVP
49	21	0.0876712	>=15	Stage I or II	>349	Female	No	No	No		No		No		0.0876712			OTHER
46	35	0.0876712	>=15	Stage III or IV	>349	Male	No	No	No		No		No		0.0876712			OTHER
1	45	0.0876712	>=15	Stage III or IV	<100	Female	Yes	No	Yes	2004-03-09	No		No		0.0876712			DEAD
271	45	0.0876712	>=15	Stage III or IV	>349	Female	No	No	No		No		No		0.0876712			TO
1	30	0.0876712	>=15	Stage III or IV	<100	Male	Yes	No	Yes	2006-12-09	No		No		0.0876712			DEAD
50	35	0.0876712	>=15	Stage III or IV	>349	Male	No	No	No		No		No		0.0876712			OTHER
46	29	0.0876712	>=15	Stage III or IV	>349	Male	Yes	No	Yes	2006-08-26	No		No		0.0876712			DEAD
1	35	0.0876712	>=15	Stage III or IV	<100	Male	Yes	No	Yes	2004-11-09	No		No		0.0876712			DEAD
1	25	0.0876712	>=15	Stage III or IV	>349	Female	Yes	No	Yes	2003-02-07	No		No		0.0876712			DEAD
1	37	0.0876712	>=15	Stage III or IV	<100	Male	No	No	No		No		No		0.0876712			TO
1	32	0.0876712	>=15	Stage III or IV	<100	Female	Yes	No	Yes	2004-01-09	No		No		0.0876712			DEAD
49	31	0.0876712	>=15	Stage I or II	100-349	Female	No	No	No		No		No		0.0876712			TO
1	35	0.0876712	>=15	Stage III or IV	<100	Male	Yes	No	Yes	2004-06-07	No		No		0.0876712			DEAD
1	43	0.0876712	>=15	Stage III or IV	<100	Male	Yes	No	Yes	2004-08-06	No		No		0.0876712			DEAD
1	50	0.0876712	>=15	Stage III or IV	100-349	Male	Yes	No	Yes	2003-09-05	No		No		0.0876712			DEAD
1	71	0.0876712	>=15	Stage III or IV	<100	Male	Yes	No	Yes	2004-01-09	No		No		0.0876712			DEAD
1	30	0.0876712	>=15	Stage III or IV	<100	Male	No	No	No		No		No		0.0876712			TO
1	33	0.0876712	>=15	Stage III or IV	<100	Male	Yes	No	Yes	2007-10-09	No		No		0.0876712			DEAD
1	26	0.0876712	>=15	Stage III or IV	>349	Female	No	No	No		No		No		0.0876712			TO
1	25	0.090411	>=15	Stage I or II	100-349	Female	Yes	No	Yes	2006-07-07	No		No		0.090411			DEAD
1	35	0.090411	>=15	Stage III or IV	100-349	Female	Yes	No	Yes	2003-11-10	No		No		0.090411			DEAD
271	45	0.090411	>=15	Stage I or II	100-349	Male	No	No	No		No		No		0.090411			OTHER
1	36	0.090411	>=15	Stage III or IV	<100	Female	Yes	No	Yes	2006-10-10	No		No		0.090411			DEAD
1	30	0.090411	>=15	Stage III or IV	<100	Female	Yes	No	Yes	2004-05-08	No		No		0.090411			DEAD
1	34	0.090411	>=15	Stage III or IV	<100	Male	Yes	No	Yes	2003-10-11	No		No		0.090411			DEAD
49	29	0.090411	>=15	Stage I or II	100-349	Female	No	No	No		No		No		0.090411			TO
1	27	0.090411	>=15	Stage III or IV	100-349	Female	No	No	No		No		No		0.090411			TO
57	28	0.090411	>=15	Stage I or II	<100	Female	No	No	No		No		No		0.090411			OTHER
1	28	0.090411	>=15	Stage III or IV	<100	Female	Yes	No	Yes	2011-09-12	No		No		0.090411			DEAD
271	20	0.090411	>=15	Stage I or II	100-349	Female	No	No	No		No		No		0.090411			OTHER
57	41	0.090411	>=15	Stage III or IV	100-349	Male	Yes	No	Yes	2011-08-15	No		No		0.090411			DEAD
49	3	0.090411	<15	Stage I or II	100-349	Male	No	No	No		No		No		0.090411			AZT-3TC-NVPKid
271	32	0.090411	>=15	Stage I or II	100-349	Female	No	No	No		No		No		0.090411			OTHER
1	28	0.090411	>=15	Stage III or IV	100-349	Female	No	No	No		No		No		0.090411			TO
1	31	0.0931507	>=15	Stage I or II	>349	Female	No	No	No		No		No		0.0931507			OTHER
57	30	0.0931507	>=15	Stage III or IV	<100	Female	Yes	No	Yes	2005-09-05	No		No		0.0931507			DEAD
271	18	0.0931507	>=15	Stage I or II	>349	Female	No	No	No		No		No		0.0931507			TO
49	27	0.0931507	>=15	Stage I or II	<100	Female	Yes	No	Yes	2012-09-23	No		No		0.0931507			DEAD
1	44	0.0931507	>=15	Stage III or IV	<100	Male	Yes	No	Yes	2006-12-18	No		No		0.0931507			DEAD
1	40	0.0931507	>=15	Stage III or IV	<100	Female	Yes	No	Yes	2004-06-07	No		No		0.0931507			DEAD
1	45	0.0931507	>=15	Stage III or IV	<100	Male	No	No	No		No		No		0.0931507			TO
1	25	0.0931507	>=15	Stage III or IV	>349	Female	No	No	No		No		No		0.0931507			OTHER
270	40	0.0931507	>=15	Stage III or IV	100-349	Male	Yes	No	Yes	2012-05-08	No		No		0.0931507			DEAD
1	36	0.0931507	>=15	Stage III or IV	<100	Male	Yes	No	Yes	2007-06-07	No		No		0.0931507			DEAD
1	50	0.0931507	>=15	Stage III or IV	<100	Female	Yes	No	Yes	2004-05-26	No		No		0.0931507			DEAD
1	38	0.0931507	>=15	Stage III or IV	<100	Male	Yes	No	Yes	2004-11-09	No		No		0.0931507			DEAD
1	38	0.0931507	>=15	Stage III or IV	<100	Male	Yes	No	Yes	2004-02-08	No		No		0.0931507			DEAD
1	33	0.0931507	>=15	Stage III or IV	100-349	Female	Yes	No	Yes	2006-06-07	No		No		0.0931507			DEAD
57	32	0.0931507	>=15	Stage III or IV	<100	Female	Yes	No	Yes	2009-09-13	No		No		0.0931507			DEAD
46	28	0.0931507	>=15	Stage I or II	100-349	Male	No	No	No		No		No		0.0931507			TO
57	36	0.0931507	>=15	Stage III or IV	<100	Male	No	No	No		No		No		0.0931507			TO
1	42	0.0931507	>=15	Stage III or IV	100-349	Male	No	No	No		No		No		0.0931507			TO
1	38	0.0931507	>=15	Stage III or IV	100-349	Male	Yes	No	Yes	2004-02-08	No		No		0.0931507			DEAD
1	25	0.0931507	>=15	Stage III or IV	>349	Male	No	No	No		No		No		0.0931507			TO
1	40	0.0931507	>=15	Stage III or IV	100-349	Male	Yes	No	Yes	2008-11-09	No		No		0.0931507			DEAD
1	43	0.0931507	>=15	Stage III or IV	<100	Male	Yes	No	Yes	2004-09-05	No		No		0.0931507			DEAD
1	38	0.0931507	>=15	Stage III or IV	<100	Male	No	No	No		No		No		0.0931507			TO
21	30	0.0931507	>=15	Stage III or IV	100-349	Male	Yes	No	Yes	2010-03-21	No		No		0.0931507			DEAD
50	26	0.0931507	>=15	Stage III or IV	100-349	Female	No	No	No		No		No		0.0931507			TO
1	35	0.0931507	>=15	Stage III or IV	100-349	Male	Yes	No	Yes	2003-11-10	No		No		0.0931507			DEAD
1	35	0.0931507	>=15	Stage III or IV	<100	Male	Yes	No	Yes	2004-09-05	No		No		0.0931507			DEAD
1	35	0.0931507	>=15	Stage III or IV	<100	Female	Yes	No	Yes	2003-11-10	No		No		0.0931507			DEAD
49	30	0.0931507	>=15	Stage III or IV	>349	Female	Yes	No	Yes	2005-11-09	No		No		0.0931507			DEAD
1	35	0.0958904	>=15	Stage III or IV	<100	Male	No	No	No		No		No		0.0958904			TO
1	45	0.0958904	>=15	Stage III or IV	<100	Male	Yes	No	Yes	2003-12-10	No		No		0.0958904			DEAD
21	21	0.0958904	>=15	Stage III or IV	100-349	Female	Yes	No	Yes	2010-06-07	No		No		0.0958904			DEAD
1	37	0.0958904	>=15	Stage III or IV	<100	Male	No	No	No		No		No		0.0958904			TO
50	30	0.0958904	>=15	Stage III or IV	<100	Female	Yes	No	Yes	2010-04-08	No		No		0.0958904			DEAD
1	30	0.0958904	>=15	Stage I or II	>349	Female	No	No	No		No		No		0.0958904			OTHER
1	28	0.0958904	>=15	Stage III or IV	<100	Male	Yes	No	Yes	2004-03-09	No		No		0.0958904			DEAD
1	31	0.0958904	>=15	Stage III or IV	<100	Female	Yes	No	Yes	2008-10-06	No		No		0.0958904			DEAD
1	30	0.0958904	>=15	Stage III or IV	<100	Male	Yes	No	Yes	2003-09-05	No		No		0.0958904			DEAD
1	35	0.0958904	>=15	Stage I or II	100-349	Male	No	No	No		No		No		0.0958904			TO
1	37	0.0958904	>=15	Stage I or II	100-349	Female	No	No	No		No		No		0.0958904			TO
1	46	0.0958904	>=15	Stage III or IV	<100	Male	Yes	No	Yes	2004-06-07	No		No		0.0958904			DEAD
1	33	0.0958904	>=15	Stage I or II	100-349	Female	No	No	No		No		No		0.0958904			OTHER
1	28	0.0958904	>=15	Stage III or IV	100-349	Female	No	No	No		No		No		0.0958904			TO
1	29	0.0958904	>=15	Stage I or II	100-349	Female	No	No	No		No		No		0.0958904			TO
1	45	0.0958904	>=15	Stage III or IV	<100	Male	No	No	No		No		No		0.0958904			TO
1	35	0.0958904	>=15	Stage III or IV	100-349	Male	Yes	No	Yes	2004-08-06	No		No		0.0958904			DEAD
1	40	0.0958904	>=15	Stage III or IV	<100	Female	No	No	No		No		No		0.0958904			TO
1	26	0.0958904	>=15	Stage III or IV	100-349	Female	No	No	No		No		No		0.0958904			TO
108	30	0.0958904	>=15	Stage III or IV	<100	Male	Yes	No	Yes	2009-07-08	No		No		0.0958904			DEAD
50	28	0.0958904	>=15	Stage III or IV	100-349	Male	No	No	No		No		No		0.0958904			OTHER
1	35	0.0958904	>=15	Stage III or IV	100-349	Female	No	No	No		No		No		0.0958904			TO
1	27	0.0958904	>=15	Stage III or IV	100-349	Male	No	No	No		No		No		0.0958904			TO
46	33	0.0958904	>=15	Stage I or II	100-349	Male	No	No	No		No		No		0.0958904			TO
49	32	0.0958904	>=15	Stage I or II	<100	Male	Yes	No	Yes	2007-09-05	No		No		0.0958904			DEAD
1	35	0.0958904	>=15	Stage III or IV	100-349	Male	No	No	No		No		No		0.0958904			TO
1	13	0.0958904	<15	Stage I or II	>349	Female	No	No	No		No		No		0.0958904			AZT-3TC-NVPKid
1	30	0.0958904	>=15	Stage III or IV	100-349	Female	No	No	No		No		No		0.0958904			TO
1	35	0.0958904	>=15	Stage III or IV	100-349	Male	Yes	No	Yes	2006-09-26	No		No		0.0958904			DEAD
1	30	0.0958904	>=15	Stage I or II	100-349	Female	No	No	No		No		No		0.0958904			TO
57	50	0.0958904	>=15	Stage III or IV	>349	Male	No	No	No		No		No		0.0958904			OTHER
271	19	0.0958904	>=15	Stage I or II	100-349	Female	No	No	No		No		No		0.0958904			TO
1	30	0.0958904	>=15	Stage III or IV	100-349	Male	No	No	No		No		No		0.0958904			TO
1	31	0.0958904	>=15	Stage III or IV	<100	Female	No	No	No		No		No		0.0958904			TO
1	30	0.0958904	>=15	Stage I or II	100-349	Male	No	No	No		No		No		0.0958904			TO
1	28	0.0958904	>=15	Stage III or IV	<100	Male	No	No	No		No		No		0.0958904			TO
1	50	0.0958904	>=15	Stage III or IV	<100	Female	Yes	No	Yes	2004-08-13	No		No		0.0958904			DEAD
21	40	0.0958904	>=15	Stage I or II	<100	Female	Yes	No	Yes	2007-02-05	No		No		0.0958904			DEAD
57	35	0.0958904	>=15	Stage III or IV	100-349	Male	No	No	No		No		No		0.0958904			TO
1	28	0.0958904	>=15	Stage III or IV	<100	Female	Yes	No	No		No		No		0.0958904			DROP
1	38	0.0958904	>=15	Stage III or IV	<100	Male	No	No	No		No		No		0.0958904			TO
1	47	0.0986301	>=15	Stage III or IV	<100	Male	Yes	No	Yes	2003-12-10	No		No		0.0986301			DEAD
21	35	0.0986301	>=15	Stage III or IV	>349	Male	Yes	No	Yes	2006-07-07	No		No		0.0986301			DEAD
57	25	0.0986301	>=15	Stage III or IV	<100	Female	Yes	No	Yes	2008-07-22	No		No		0.0986301			DEAD
57	35	0.0986301	>=15	Stage I or II	100-349	Male	No	No	No		No		No		0.0986301			TO
1	34	0.0986301	>=15	Stage III or IV	<100	Male	Yes	No	Yes	2003-10-11	No		No		0.0986301			DEAD
57	29	0.0986301	>=15	Stage III or IV	<100	Male	Yes	No	Yes	2010-08-06	No		No		0.0986301			DEAD
1	28	0.0986301	>=15	Stage I or II	<100	Female	No	No	No		No		No		0.0986301			TO
1	27	0.0986301	>=15	Stage III or IV	<100	Female	Yes	No	Yes	2006-10-10	No		No		0.0986301			DEAD
1	32	0.0986301	>=15	Stage III or IV	<100	Male	No	No	No		No		No		0.0986301			TO
1	33	0.0986301	>=15	Stage III or IV	>349	Female	Yes	No	Yes	2005-11-09	No		No		0.0986301			DEAD
21	27	0.0986301	>=15	Stage III or IV	100-349	Female	Yes	No	Yes	2009-05-26	No		No		0.0986301			DEAD
21	45	0.0986301	>=15	Stage III or IV	<100	Female	Yes	No	Yes	2011-06-07	No		No		0.0986301			DEAD
1	30	0.0986301	>=15	Stage III or IV	<100	Male	No	No	No		No		No		0.0986301			TO
21	28	0.0986301	>=15	Stage III or IV	100-349	Female	No	No	No		No		No		0.0986301			OTHER
1	35	0.0986301	>=15	Stage I or II	100-349	Male	No	No	No		No		No		0.0986301			TO
46	43	0.0986301	>=15	Stage III or IV	100-349	Male	No	No	No		No		No		0.0986301			TO
1	55	0.0986301	>=15	Stage III or IV	<100	Male	Yes	No	Yes	2003-09-05	No		No		0.0986301			DEAD
1	35	0.0986301	>=15	Stage I or II	100-349	Male	No	No	No		No		No		0.0986301			TO
46	31	0.0986301	>=15	Stage III or IV	<100	Male	No	No	No		No		No		0.0986301			TO
1	25	0.0986301	>=15	Stage III or IV	100-349	Male	No	No	No		No		No		0.0986301			TO
1	35	0.0986301	>=15	Stage I or II	100-349	Male	No	No	No		No		No		0.0986301			TO
1	35	0.0986301	>=15	Stage I or II	<100	Female	No	No	No		No		No		0.0986301			TO
57	50	0.0986301	>=15	Stage III or IV	<100	Female	Yes	No	Yes	2010-07-07	No		No		0.0986301			DEAD
21	30	0.0986301	>=15	Stage I or II	100-349	Female	Yes	No	Yes	2007-11-15	No		No		0.0986301			DEAD
1	34	0.0986301	>=15	Stage III or IV	<100	Male	Yes	No	Yes	2003-10-11	No		No		0.0986301			DEAD
1	28	0.0986301	>=15	Stage III or IV	>349	Male	Yes	No	Yes	2003-09-05	No		No		0.0986301			DEAD
1	28	0.0986301	>=15	Stage III or IV	<100	Female	Yes	No	Yes	2004-08-06	No		No		0.0986301			DEAD
1	32	0.0986301	>=15	Stage I or II	100-349	Female	Yes	No	Yes	2008-12-13	No		No		0.0986301			DEAD
1	35	0.0986301	>=15	Stage III or IV	<100	Female	Yes	No	Yes	2006-03-09	No		No		0.0986301			DEAD
1	40	0.10137	>=15	Stage III or IV	<100	Male	Yes	No	Yes	2003-12-10	No		No		0.10137			DEAD
1	50	0.10137	>=15	Stage III or IV	100-349	Male	Yes	No	Yes	2006-07-07	No		No		0.10137			DEAD
46	57	0.10137	>=15	Stage III or IV	<100	Female	No	No	No		No		No		0.10137			TO
57	42	0.10137	>=15	Stage I or II	100-349	Male	Yes	No	Yes	2009-11-18	No		No		0.10137			DEAD
108	15	0.10137	>=15	Stage I or II	100-349	Female	No	No	No		No		No		0.10137			TO
1	42	0.10137	>=15	Stage III or IV	<100	Male	Yes	No	Yes	2004-07-07	No		No		0.10137			DEAD
46	23	0.10137	>=15	Stage I or II	100-349	Female	No	No	No		No		No		0.10137			TO
1	28	0.10137	>=15	Stage I or II	100-349	Female	No	No	No		No		No		0.10137			TO
57	27	0.10137	>=15	Stage III or IV	<100	Female	Yes	No	Yes	2011-03-09	No		No		0.10137			DEAD
1	30	0.10137	>=15	Stage III or IV	<100	Male	Yes	No	Yes	2004-01-09	No		No		0.10137			DEAD
1	60	0.10137	>=15	Stage III or IV	<100	Male	Yes	No	Yes	2008-07-16	No		No		0.10137			DEAD
1	26	0.10137	>=15	Stage III or IV	>349	Female	Yes	No	Yes	2004-12-09	No		No		0.10137			DEAD
1	57	0.10137	>=15	Stage III or IV	<100	Male	Yes	No	Yes	2005-07-07	No		No		0.10137			DEAD
50	25	0.10137	>=15	Stage I or II	100-349	Female	No	No	No		No		No		0.10137			OTHER
49	40	0.10137	>=15	Stage I or II	<100	Male	No	No	No		No		No		0.10137			OTHER
1	56	0.10137	>=15	Stage III or IV	<100	Male	No	No	No		No		No		0.10137			TO
21	20	0.10137	>=15	Stage III or IV	100-349	Female	Yes	No	Yes	2008-11-01	No		No		0.10137			DEAD
1	39	0.10137	>=15	Stage I or II	100-349	Male	No	No	No		No		No		0.10137			TO
21	35	0.10137	>=15	Stage III or IV	100-349	Male	Yes	No	Yes	2007-01-08	No		No		0.10137			DEAD
1	39	0.10137	>=15	Stage III or IV	100-349	Male	No	No	No		No		No		0.10137			TO
1	25	0.10411	>=15	Stage III or IV	<100	Female	Yes	No	Yes	2006-02-07	No		No		0.10411			DEAD
1	40	0.10411	>=15	Stage III or IV	100-349	Male	Yes	No	Yes	2004-01-09	No		No		0.10411			DEAD
1	40	0.10411	>=15	Stage III or IV	<100	Female	Yes	No	Yes	2006-11-09	No		No		0.10411			DEAD
1	30	0.10411	>=15	Stage III or IV	<100	Male	Yes	No	Yes	2004-10-10	No		No		0.10411			DEAD
1	39	0.10411	>=15	Stage I or II	<100	Male	No	No	No		No		No		0.10411			TO
1	29	0.10411	>=15	Stage III or IV	<100	Female	Yes	No	Yes	2004-06-07	No		No		0.10411			DEAD
1	32	0.10411	>=15	Stage III or IV	100-349	Female	No	No	No		No		No		0.10411			TO
21	40	0.10411	>=15	Stage I or II	100-349	Female	No	No	No		No		No		0.10411			OTHER
1	35	0.10411	>=15	Stage III or IV	100-349	Female	No	No	No		No		No		0.10411			TO
1	57	0.10411	>=15	Stage III or IV	<100	Female	Yes	No	Yes	2003-09-05	No		No		0.10411			DEAD
1	31	0.10411	>=15	Stage I or II	<100	Female	Yes	No	Yes	2007-04-08	No		No		0.10411			DEAD
271	22	0.10411	>=15	Stage III or IV	>349	Female	No	No	No		No		No		0.10411			TO
1	27	0.10411	>=15	Stage III or IV	<100	Male	Yes	No	Yes	2004-01-09	No		No		0.10411			DEAD
1	40	0.10411	>=15	Stage III or IV	<100	Female	Yes	No	Yes	2004-04-08	No		No		0.10411			DEAD
46	35	0.10411	>=15	Stage I or II	<100	Female	No	No	No		No		No		0.10411			OTHER
50	38	0.10411	>=15	Stage III or IV	100-349	Female	Yes	No	Yes	2010-12-09	No		No		0.10411			DEAD
1	45	0.10411	>=15	Stage III or IV	<100	Male	Yes	No	Yes	2006-12-09	No		No		0.10411			DEAD
1	48	0.106849	>=15	Stage III or IV	<100	Male	No	No	No		No		No		0.106849			TO
1	35	0.106849	>=15	Stage III or IV	<100	Female	Yes	No	Yes	2005-01-08	No		No		0.106849			DEAD
1	28	0.106849	>=15	Stage III or IV	<100	Female	Yes	No	Yes	2004-10-05	No		No		0.106849			DEAD
57	35	0.106849	>=15	Stage I or II	100-349	Male	Yes	No	Yes	2007-05-25	No		No		0.106849			DEAD
1	55	0.106849	>=15	Stage III or IV	<100	Male	Yes	No	Yes	2007-03-09	No		No		0.106849			DEAD
1	38	0.106849	>=15	Stage III or IV	100-349	Female	Yes	No	Yes	2004-09-05	No		No		0.106849			DEAD
1	38	0.106849	>=15	Stage III or IV	100-349	Female	No	No	No		No		No		0.106849			TO
1	25	0.106849	>=15	Stage III or IV	<100	Female	Yes	No	Yes	2003-09-05	No		No		0.106849			DEAD
1	26	0.106849	>=15	Stage III or IV	>349	Female	Yes	No	Yes	2003-10-11	No		No		0.106849			DEAD
49	20	0.106849	>=15	Stage I or II	100-349	Female	No	No	No		No		No		0.106849			TO
1	35	0.106849	>=15	Stage III or IV	<100	Male	Yes	No	Yes	2004-09-05	No		No		0.106849			DEAD
1	40	0.106849	>=15	Stage III or IV	100-349	Male	No	No	No		No		No		0.106849			TO
1	42	0.106849	>=15	Stage I or II	<100	Male	Yes	No	Yes	2008-09-05	No		No		0.106849			DEAD
46	30	0.106849	>=15	Stage III or IV	<100	Female	No	No	No		No		No		0.106849			TO
1	42	0.106849	>=15	Stage III or IV	>349	Female	No	No	No		No		No		0.106849			TO
1	40	0.106849	>=15	Stage III or IV	<100	Male	Yes	No	Yes	2007-04-08	No		No		0.106849			DEAD
271	4	0.106849	<15	Stage I or II	100-349	Female	No	No	No		No		No		0.106849			TO
1	28	0.106849	>=15	Stage I or II	100-349	Female	No	No	No		No		No		0.106849			TO
1	30	0.106849	>=15	Stage III or IV	<100	Male	Yes	No	Yes	2003-09-05	No		No		0.106849			DEAD
1	35	0.106849	>=15	Stage III or IV	<100	Male	Yes	No	Yes	2004-12-21	No		No		0.106849			DEAD
1	49	0.106849	>=15	Stage I or II	100-349	Male	No	No	No		No		No		0.106849			TO
21	40	0.106849	>=15	Stage III or IV	>349	Male	No	No	No		No		No		0.106849			OTHER
1	28	0.109589	>=15	Stage III or IV	<100	Female	No	No	No		No		No		0.109589			TO
1	24	0.109589	>=15	Stage III or IV	<100	Female	Yes	No	Yes	2004-05-08	No		No		0.109589			DEAD
1	25	0.109589	>=15	Stage III or IV	100-349	Female	No	No	No		No		No		0.109589			TO
57	48	0.109589	>=15	Stage III or IV	100-349	Male	Yes	No	Yes	2008-06-07	No		No		0.109589			DEAD
1	36	0.109589	>=15	Stage III or IV	100-349	Male	No	No	No		No		No		0.109589			TO
57	50	0.109589	>=15	Stage III or IV	100-349	Male	No	No	No		No		No		0.109589			TO
1	32	0.109589	>=15	Stage III or IV	<100	Male	Yes	No	Yes	2003-03-09	No		No		0.109589			DEAD
1	45	0.109589	>=15	Stage III or IV	<100	Male	No	No	No		No		No		0.109589			TO
1	30	0.109589	>=15	Stage III or IV	<100	Female	Yes	No	Yes	2003-12-10	No		No		0.109589			DEAD
1	22	0.109589	>=15	Stage III or IV	>349	Female	No	No	No		No		No		0.109589			TO
1	42	0.109589	>=15	Stage III or IV	<100	Male	Yes	No	Yes	2007-01-08	No		No		0.109589			DEAD
49	28	0.109589	>=15	Stage III or IV	>349	Female	Yes	No	Yes	2005-11-09	No		No		0.109589			DEAD
21	20	0.109589	>=15	Stage III or IV	100-349	Male	Yes	No	Yes	2007-10-15	No		No		0.109589			DEAD
1	45	0.109589	>=15	Stage III or IV	<100	Female	Yes	No	Yes	2003-10-11	No		No		0.109589			DEAD
1	29	0.109589	>=15	Stage I or II	100-349	Male	No	No	No		No		No		0.109589			TO
1	60	0.109589	>=15	Stage III or IV	100-349	Male	Yes	No	Yes	2003-10-11	No		No		0.109589			DEAD
57	42	0.109589	>=15	Stage III or IV	100-349	Male	Yes	No	Yes	2007-01-08	No		No		0.109589			DEAD
21	40	0.109589	>=15	Stage III or IV	>349	Female	Yes	No	Yes	2006-09-30	No		No		0.109589			DEAD
21	18	0.109589	>=15	Stage III or IV	100-349	Female	Yes	No	Yes	2007-11-10	No		No		0.109589			DEAD
1	42	0.109589	>=15	Stage III or IV	100-349	Male	No	No	No		No		No		0.109589			TO
50	25	0.112329	>=15	Stage III or IV	>349	Female	Yes	No	Yes	2006-08-06	No		No		0.112329			DEAD
1	24	0.112329	>=15	Stage III or IV	<100	Female	Yes	No	Yes	2004-12-09	No		No		0.112329			DEAD
1	28	0.112329	>=15	Stage III or IV	100-349	Female	Yes	No	Yes	2006-01-08	No		No		0.112329			DEAD
21	16	0.112329	>=15	Stage III or IV	>349	Male	Yes	No	Yes	2006-05-18	No		No		0.112329			DEAD
21	40	0.112329	>=15	Stage III or IV	>349	Male	Yes	No	Yes	2005-10-10	No		No		0.112329			DEAD
271	38	0.112329	>=15	Stage III or IV	<100	Male	Yes	No	Yes	2013-04-08	No		No		0.112329			DEAD
49	38	0.112329	>=15	Stage I or II	<100	Male	No	No	No		No		No		0.112329			TO
49	55	0.112329	>=15	Stage III or IV	<100	Female	No	No	No		No		No		0.112329			TO
49	27	0.112329	>=15	Stage I or II	100-349	Female	No	No	No		No		No		0.112329			TO
1	38	0.112329	>=15	Stage III or IV	<100	Male	No	No	No		No		No		0.112329			TO
1	28	0.112329	>=15	Stage I or II	100-349	Male	Yes	No	Yes	2006-09-08	No		No		0.112329			DEAD
46	24	0.112329	>=15	Stage III or IV	100-349	Female	No	No	No		No		No		0.112329			TO
46	26	0.112329	>=15	Stage III or IV	100-349	Male	Yes	No	Yes	2009-08-06	No		No		0.112329			DEAD
1	25	0.112329	>=15	Stage I or II	100-349	Female	No	No	No		No		No		0.112329			TO
57	35	0.112329	>=15	Stage III or IV	<100	Female	Yes	No	Yes	2007-01-08	No		No		0.112329			DEAD
50	21	0.112329	>=15	Stage I or II	100-349	Female	Yes	No	Yes	2009-04-08	No		No		0.112329			DEAD
21	25	0.115068	>=15	Stage III or IV	<100	Female	Yes	No	Yes	2009-12-25	No		No		0.115068			DEAD
50	40	0.115068	>=15	Stage III or IV	<100	Male	Yes	No	Yes	2010-12-09	No		No		0.115068			DEAD
21	32	0.115068	>=15	Stage III or IV	<100	Female	No	No	No		No		No		0.115068			TO
1	27	0.115068	>=15	Stage III or IV	<100	Female	No	No	No		No		No		0.115068			TO
49	40	0.115068	>=15	Stage I or II	100-349	Female	No	No	No		No		No		0.115068			TO
50	24	0.115068	>=15	Stage III or IV	<100	Female	Yes	No	Yes	2010-12-09	No		No		0.115068			DEAD
46	50	0.115068	>=15	Stage III or IV	<100	Male	No	No	No		No		No		0.115068			TO
50	2	0.115068	<15	Stage III or IV	>349	Male	Yes	No	Yes	2010-12-09	No		No		0.115068			DEAD
271	32	0.115068	>=15	Stage III or IV	100-349	Female	No	No	No		No		No		0.115068			OTHER
1	30	0.115068	>=15	Stage III or IV	100-349	Male	No	No	No		No		No		0.115068			TO
49	30	0.115068	>=15	Stage III or IV	100-349	Female	No	No	No		No		No		0.115068			OTHER
1	30	0.115068	>=15	Stage III or IV	<100	Female	No	No	No		No		No		0.115068			TO
57	38	0.115068	>=15	Stage III or IV	<100	Male	Yes	No	Yes	2007-01-08	No		No		0.115068			DEAD
21	28	0.115068	>=15	Stage III or IV	<100	Male	Yes	No	Yes	2013-09-05	No		No		0.115068			LOST
1	36	0.115068	>=15	Stage III or IV	>349	Male	No	No	No		No		No		0.115068			TO
1	30	0.115068	>=15	Stage III or IV	100-349	Male	No	No	No		No		No		0.115068			TO
1	45	0.115068	>=15	Stage III or IV	<100	Female	No	No	No		No		No		0.115068			TO
21	30	0.115068	>=15	Stage I or II	100-349	Female	Yes	No	Yes	2007-03-14	No		No		0.115068			DEAD
1	25	0.115068	>=15	Stage III or IV	<100	Female	Yes	No	Yes	2004-03-09	No		No		0.115068			DEAD
271	53	0.115068	>=15	Stage I or II	100-349	Male	No	No	No		No		No		0.115068			OTHER
21	30	0.115068	>=15	Stage III or IV	<100	Female	Yes	No	Yes	2007-04-23	No		No		0.115068			DEAD
49	22	0.115068	>=15	Stage III or IV	<100	Female	No	No	No		No		No		0.115068			TO
21	25	0.115068	>=15	Stage III or IV	100-349	Female	No	No	No		No		No		0.115068			TO
46	2	0.115068	<15	Stage III or IV	<100	Male	No	No	No		No		No		0.115068			OTHER
49	30	0.115068	>=15	Stage III or IV	100-349	Female	No	No	No		No		No		0.115068			TO
1	30	0.115068	>=15	Stage I or II	100-349	Female	No	No	No		No		No		0.115068			OTHER
1	29	0.115068	>=15	Stage III or IV	100-349	Female	Yes	No	Yes	2004-12-09	No		No		0.115068			DEAD
1	45	0.115068	>=15	Stage III or IV	<100	Male	Yes	No	Yes	2006-10-10	No		No		0.115068			DEAD
1	29	0.115068	>=15	Stage I or II	100-349	Female	No	No	No		No		No		0.115068			TO
271	35	0.117808	>=15	Stage III or IV	100-349	Female	Yes	No	Yes	2012-06-28	No		No		0.117808			DEAD
21	43	0.117808	>=15	Stage III or IV	100-349	Female	Yes	No	Yes	2007-05-25	No		No		0.117808			DEAD
1	50	0.117808	>=15	Stage III or IV	<100	Female	Yes	No	Yes	2004-01-09	No		No		0.117808			DEAD
21	30	0.117808	>=15	Stage III or IV	<100	Female	Yes	No	Yes	2010-03-09	No		No		0.117808			DEAD
21	29	0.117808	>=15	Stage III or IV	<100	Female	No	No	No		No		No		0.117808			TO
21	45	0.117808	>=15	Stage I or II	<100	Female	Yes	No	Yes	2010-04-01	No		No		0.117808			DEAD
1	60	0.117808	>=15	Stage III or IV	>349	Male	Yes	No	Yes	2003-10-11	No		No		0.117808			DEAD
21	30	0.117808	>=15	Stage III or IV	100-349	Male	Yes	No	Yes	2010-08-31	No		No		0.117808			DEAD
1	33	0.117808	>=15	Stage III or IV	<100	Male	Yes	No	Yes	2003-12-10	No		No		0.117808			DEAD
21	35	0.117808	>=15	Stage III or IV	100-349	Female	No	No	No		No		No		0.117808			TO
1	36	0.117808	>=15	Stage III or IV	<100	Male	Yes	No	Yes	2008-06-18	No		No		0.117808			DEAD
1	25	0.117808	>=15	Stage III or IV	100-349	Female	Yes	No	Yes	2004-04-08	No		No		0.117808			DEAD
108	30	0.117808	>=15	Stage III or IV	<100	Female	Yes	No	Yes	2008-12-14	No		No		0.117808			DEAD
21	26	0.117808	>=15	Stage III or IV	100-349	Female	Yes	No	Yes	2009-09-12	No		No		0.117808			DEAD
49	30	0.117808	>=15	Stage III or IV	100-349	Female	No	No	No		No		No		0.117808			TO
21	20	0.117808	>=15	Stage I or II	<100	Female	No	No	No		No		No		0.117808			TO
1	40	0.117808	>=15	Stage III or IV	>349	Female	No	No	No		No		No		0.117808			TO
50	35	0.117808	>=15	Stage III or IV	>349	Female	Yes	No	Yes	2008-04-08	No		No		0.117808			DEAD
57	33	0.117808	>=15	Stage III or IV	<100	Male	Yes	No	Yes	2007-02-07	No		No		0.117808			DEAD
1	42	0.117808	>=15	Stage III or IV	100-349	Male	Yes	No	Yes	2007-03-09	No		No		0.117808			DEAD
1	38	0.120548	>=15	Stage III or IV	>349	Female	No	No	No		No		No		0.120548			TO
1	56	0.120548	>=15	Stage III or IV	<100	Male	Yes	No	Yes	2004-09-05	No		No		0.120548			DEAD
1	25	0.120548	>=15	Stage III or IV	<100	Female	Yes	No	Yes	2005-07-07	No		No		0.120548			DEAD
1	23	0.120548	>=15	Stage I or II	100-349	Female	No	No	No		No		No		0.120548			TO
1	36	0.120548	>=15	Stage III or IV	<100	Female	No	No	No		No		No		0.120548			TO
1	25	0.120548	>=15	Stage III or IV	<100	Female	Yes	No	Yes	2006-06-07	No		No		0.120548			DEAD
49	48	0.120548	>=15	Stage III or IV	100-349	Male	Yes	No	Yes	2008-05-14	No		No		0.120548			DEAD
49	32	0.120548	>=15	Stage I or II	100-349	Male	No	No	No		No		No		0.120548			TO
1	36	0.120548	>=15	Stage III or IV	<100	Male	No	No	No		No		No		0.120548			TO
1	27	0.120548	>=15	Stage III or IV	>349	Female	No	No	No		No		No		0.120548			TO
108	38	0.120548	>=15	Stage III or IV	<100	Male	Yes	No	Yes	2006-11-29	No		No		0.120548			DEAD
49	35	0.120548	>=15	Stage III or IV	100-349	Female	No	No	No		No		No		0.120548			TO
271	26	0.120548	>=15	Stage I or II	>349	Female	No	No	No		No		No		0.120548			OTHER
271	28	0.120548	>=15	Stage III or IV	100-349	Male	Yes	No	Yes	2011-01-08	No		No		0.120548			DEAD
1	28	0.120548	>=15	Stage III or IV	100-349	Female	No	No	No		No		No		0.120548			TO
1	32	0.120548	>=15	Stage I or II	100-349	Male	No	No	No		No		No		0.120548			TO
1	36	0.120548	>=15	Stage III or IV	<100	Male	No	No	No		No		No		0.120548			TO
21	1.06	0.120548	<15	Stage I or II	>349	Male	No	No	No		No		No		0.120548			STOP
1	37	0.120548	>=15	Stage III or IV	<100	Male	No	No	No		No		No		0.120548			TO
21	29	0.120548	>=15	Stage III or IV	100-349	Female	Yes	No	Yes	2008-08-24	No		No		0.120548			DEAD
1	25	0.120548	>=15	Stage III or IV	<100	Male	Yes	No	Yes	2005-01-08	No		No		0.120548			DEAD
1	46	0.120548	>=15	Stage III or IV	<100	Male	No	No	No		No		No		0.120548			TO
1	41	0.120548	>=15	Stage I or II	100-349	Male	No	No	No		No		No		0.120548			TO
1	27	0.120548	>=15	Stage III or IV	<100	Male	Yes	No	Yes	2004-01-09	No		No		0.120548			DEAD
152	40	0.120548	>=15	Stage III or IV	<100	Female	Yes	No	Yes	2012-09-05	No		No		0.120548			LOST
1	29	0.120548	>=15	Stage I or II	100-349	Female	Yes	No	Yes	2003-10-05	No		No		0.120548			DEAD
1	30	0.120548	>=15	Stage III or IV	<100	Female	Yes	No	Yes	2006-07-07	No		No		0.120548			DEAD
1	30	0.120548	>=15	Stage I or II	<100	Female	Yes	No	Yes	2006-07-26	No		No		0.120548			DEAD
21	35	0.120548	>=15	Stage III or IV	<100	Female	Yes	No	Yes	2006-12-20	No		No		0.120548			DEAD
1	28	0.120548	>=15	Stage III or IV	<100	Female	No	No	No		No		No		0.120548			TO
57	30	0.120548	>=15	Stage III or IV	<100	Male	Yes	No	Yes	2005-03-09	No		No		0.120548			DEAD
49	30	0.120548	>=15	Stage III or IV	<100	Male	No	No	No		No		No		0.120548			TO
1	26	0.123288	>=15	Stage III or IV	<100	Female	No	No	No		No		No		0.123288			TO
271	25	0.123288	>=15	Stage III or IV	<100	Female	Yes	No	Yes	2012-12-09	No		No		0.123288			DEAD
21	30	0.123288	>=15	Stage I or II	100-349	Female	Yes	No	Yes	2008-02-28	No		No		0.123288			DEAD
1	28	0.123288	>=15	Stage III or IV	100-349	Female	No	No	No		No		No		0.123288			TO
46	28	0.123288	>=15	Stage III or IV	100-349	Male	No	No	No		No		No		0.123288			TO
1	48	0.123288	>=15	Stage III or IV	<100	Male	No	No	No		No		No		0.123288			TO
21	1.09	0.123288	<15	Stage III or IV	>349	Male	Yes	No	Yes	2006-05-08	No		No		0.123288			DEAD
46	27	0.123288	>=15	Stage III or IV	100-349	Male	No	No	No		No		No		0.123288			TO
1	30	0.123288	>=15	Stage III or IV	<100	Female	Yes	No	Yes	2003-10-11	No		No		0.123288			DEAD
57	24	0.123288	>=15	Stage III or IV	>349	Male	Yes	No	Yes	2003-10-11	No		No		0.123288			DEAD
21	36	0.123288	>=15	Stage III or IV	>349	Female	Yes	No	Yes	2006-03-04	No		No		0.123288			DEAD
50	25	0.123288	>=15	Stage III or IV	>349	Male	Yes	No	Yes	2011-12-10	No		No		0.123288			DEAD
1	49	0.123288	>=15	Stage III or IV	<100	Female	Yes	No	Yes	2004-09-05	No		No		0.123288			DEAD
1	32	0.123288	>=15	Stage III or IV	<100	Male	No	No	No		No		No		0.123288			TO
1	42	0.123288	>=15	Stage III or IV	100-349	Female	Yes	No	Yes	2003-12-10	No		No		0.123288			DEAD
1	45	0.123288	>=15	Stage I or II	<100	Male	Yes	No	Yes	2006-11-09	No		No		0.123288			DEAD
21	20	0.123288	>=15	Stage III or IV	<100	Female	Yes	No	Yes	2008-06-07	No		No		0.123288			DEAD
21	24	0.123288	>=15	Stage III or IV	<100	Female	No	No	No		No		No		0.123288			TO
57	52	0.123288	>=15	Stage I or II	<100	Male	Yes	No	Yes	2010-01-08	No		No		0.123288			DEAD
1	48	0.123288	>=15	Stage III or IV	<100	Male	Yes	No	Yes	2004-04-08	No		No		0.123288			DEAD
57	38	0.123288	>=15	Stage III or IV	<100	Male	Yes	No	Yes	2012-01-09	No		No		0.123288			DEAD
1	38	0.123288	>=15	Stage III or IV	<100	Male	Yes	No	Yes	2005-01-08	No		No		0.123288			DEAD
1	30	0.123288	>=15	Stage I or II	100-349	Male	No	No	No		No		No		0.123288			OTHER
152	27	0.123288	>=15	Stage III or IV	<100	Female	Yes	No	Yes	2011-02-07	No		No		0.123288			DEAD
1	35	0.123288	>=15	Stage III or IV	<100	Female	Yes	No	Yes	2003-11-10	No		No		0.123288			DEAD
1	50	0.123288	>=15	Stage III or IV	<100	Female	Yes	No	Yes	2003-10-11	No		No		0.123288			DEAD
57	30	0.123288	>=15	Stage III or IV	<100	Female	Yes	No	Yes	2009-12-10	No		No		0.123288			DEAD
21	28	0.123288	>=15	Stage III or IV	>349	Female	Yes	No	Yes	2008-03-09	No		No		0.123288			DEAD
1	33	0.123288	>=15	Stage III or IV	100-349	Female	Yes	No	Yes	2006-04-08	No		No		0.123288			DEAD
1	49	0.123288	>=15	Stage III or IV	<100	Female	Yes	No	Yes	2006-03-09	No		No		0.123288			DEAD
1	45	0.126027	>=15	Stage III or IV	<100	Male	Yes	No	Yes	2003-10-11	No		No		0.126027			DEAD
1	50	0.126027	>=15	Stage III or IV	<100	Female	Yes	No	Yes	2006-07-07	No		No		0.126027			DEAD
1	47	0.126027	>=15	Stage III or IV	<100	Male	Yes	No	Yes	2004-01-09	No		No		0.126027			DEAD
1	28	0.126027	>=15	Stage III or IV	100-349	Male	Yes	No	Yes	2011-02-07	No		No		0.126027			DEAD
46	37	0.126027	>=15	Stage III or IV	<100	Male	No	No	No		No		No		0.126027			OTHER
271	54	0.126027	>=15	Stage I or II	100-349	Female	No	No	No		No		No		0.126027			TO
49	50	0.126027	>=15	Stage III or IV	100-349	Male	No	No	No		No		No		0.126027			TO
46	30	0.126027	>=15	Stage III or IV	100-349	Female	No	No	No		No		No		0.126027			TO
1	30	0.126027	>=15	Stage III or IV	>349	Male	Yes	No	Yes	2004-06-07	No		No		0.126027			DEAD
57	42	0.126027	>=15	Stage III or IV	<100	Male	Yes	No	Yes	2005-01-08	No		No		0.126027			DEAD
1	38	0.126027	>=15	Stage III or IV	100-349	Female	Yes	No	Yes	2005-04-08	No		No		0.126027			DEAD
1	31	0.126027	>=15	Stage III or IV	<100	Male	Yes	No	Yes	2004-01-09	No		No		0.126027			DEAD
50	42	0.126027	>=15	Stage III or IV	>349	Male	Yes	No	Yes	2006-05-08	No		No		0.126027			DEAD
1	25	0.126027	>=15	Stage III or IV	<100	Female	No	No	No		No		No		0.126027			TO
49	13	0.126027	<15	Stage III or IV	>349	Male	Yes	No	Yes	2005-12-09	No		No		0.126027			DEAD
1	25	0.126027	>=15	Stage III or IV	<100	Female	Yes	No	Yes	2009-02-07	No		No		0.126027			DEAD
57	40	0.126027	>=15	Stage III or IV	<100	Female	Yes	No	Yes	2009-11-09	No		No		0.126027			DEAD
1	30	0.126027	>=15	Stage III or IV	<100	Male	No	No	No		No		No		0.126027			TO
1	27	0.126027	>=15	Stage III or IV	<100	Male	No	No	No		No		No		0.126027			TO
271	45	0.126027	>=15	Stage I or II	<100	Male	Yes	No	Yes	2012-01-03	No		No		0.126027			DEAD
1	24	0.126027	>=15	Stage III or IV	<100	Male	Yes	No	Yes	2006-02-07	No		No		0.126027			DEAD
1	38	0.126027	>=15	Stage III or IV	<100	Male	No	No	No		No		No		0.126027			TO
57	41	0.126027	>=15	Stage III or IV	>349	Female	Yes	No	Yes	2004-11-09	No		No		0.126027			DEAD
21	35	0.126027	>=15	Stage III or IV	<100	Male	Yes	No	Yes	2007-07-07	No		No		0.126027			DEAD
1	46	0.126027	>=15	Stage III or IV	100-349	Female	Yes	No	Yes	2004-01-09	No		No		0.126027			DEAD
271	38	0.126027	>=15	Stage III or IV	<100	Female	Yes	No	Yes	2012-07-07	No		No		0.126027			DEAD
1	28	0.126027	>=15	Stage III or IV	<100	Female	Yes	No	Yes	2004-02-08	No		No		0.126027			DEAD
270	40	0.128767	>=15	Stage III or IV	<100	Female	Yes	No	Yes	2013-05-08	No		No		0.128767			DEAD
21	25	0.128767	>=15	Stage III or IV	100-349	Male	Yes	No	Yes	2007-09-15	No		No		0.128767			DEAD
1	33	0.128767	>=15	Stage III or IV	<100	Female	Yes	No	Yes	2006-09-05	No		No		0.128767			DEAD
21	13	0.128767	<15	Stage I or II	<100	Female	No	No	No		No		No		0.128767			AZT-3TC-NVP
1	30	0.128767	>=15	Stage III or IV	<100	Female	Yes	No	Yes	2003-12-10	No		No		0.128767			DEAD
1	35	0.128767	>=15	Stage III or IV	100-349	Female	Yes	No	Yes	2004-01-03	No		No		0.128767			DEAD
57	35	0.128767	>=15	Stage III or IV	<100	Male	Yes	No	Yes	2009-04-08	No		No		0.128767			DEAD
1	65	0.128767	>=15	Stage III or IV	100-349	Male	No	No	No		No		No		0.128767			TO
1	40	0.128767	>=15	Stage III or IV	<100	Male	Yes	No	Yes	2004-02-08	No		No		0.128767			DEAD
1	24	0.128767	>=15	Stage III or IV	<100	Female	No	No	No		No		No		0.128767			TO
1	28	0.128767	>=15	Stage III or IV	<100	Male	No	No	No		No		No		0.128767			TO
1	30	0.128767	>=15	Stage III or IV	100-349	Male	No	No	No		No		No		0.128767			TO
1	34	0.128767	>=15	Stage III or IV	<100	Male	No	No	No		No		No		0.128767			TO
1	51	0.128767	>=15	Stage III or IV	100-349	Male	Yes	No	Yes	2006-05-08	No		No		0.128767			DEAD
1	32	0.128767	>=15	Stage III or IV	100-349	Female	Yes	No	Yes	2004-02-08	No		No		0.128767			DEAD
1	45	0.128767	>=15	Stage III or IV	<100	Male	No	No	No		No		No		0.128767			TO
1	40	0.128767	>=15	Stage III or IV	<100	Female	Yes	No	Yes	2006-01-08	No		No		0.128767			DEAD
21	22	0.128767	>=15	Stage I or II	100-349	Female	No	No	No		No		No		0.128767			OTHER
1	32	0.128767	>=15	Stage I or II	100-349	Male	Yes	No	Yes	2013-04-08	No		No		0.128767			DEAD
1	45	0.128767	>=15	Stage III or IV	<100	Female	No	No	No		No		No		0.128767			TO
1	36	0.128767	>=15	Stage III or IV	<100	Female	Yes	No	Yes	2004-06-07	No		No		0.128767			DEAD
1	25	0.128767	>=15	Stage III or IV	100-349	Female	No	No	No		No		No		0.128767			TO
1	52	0.128767	>=15	Stage III or IV	100-349	Female	Yes	No	Yes	2010-02-07	No		No		0.128767			DEAD
1	29	0.128767	>=15	Stage I or II	100-349	Male	No	No	No		No		No		0.128767			TO
1	35	0.128767	>=15	Stage I or II	<100	Male	No	No	No		No		No		0.128767			TO
1	48	0.128767	>=15	Stage I or II	100-349	Female	Yes	No	Yes	2003-12-10	No		No		0.128767			DEAD
1	36	0.128767	>=15	Stage III or IV	<100	Male	Yes	No	Yes	2004-03-09	No		No		0.128767			DEAD
1	50	0.128767	>=15	Stage III or IV	<100	Male	No	No	No		No		No		0.128767			TO
1	32	0.131507	>=15	Stage III or IV	<100	Female	Yes	No	Yes	2012-09-05	No		No		0.131507			DEAD
271	40	0.131507	>=15	Stage III or IV	<100	Male	Yes	No	Yes	2012-10-10	No		No		0.131507			DEAD
1	40	0.131507	>=15	Stage III or IV	<100	Male	No	No	No		No		No		0.131507			TO
1	30	0.131507	>=15	Stage III or IV	<100	Male	Yes	No	Yes	2004-09-05	No		No		0.131507			DEAD
57	49	0.131507	>=15	Stage III or IV	>349	Female	No	No	No		No		No		0.131507			TO
50	25	0.131507	>=15	Stage III or IV	>349	Male	Yes	No	Yes	2008-12-09	No		No		0.131507			DEAD
1	38	0.131507	>=15	Stage III or IV	100-349	Female	No	No	No		No		No		0.131507			TO
1	34	0.131507	>=15	Stage III or IV	<100	Male	No	No	No		No		No		0.131507			TO
1	28	0.131507	>=15	Stage III or IV	<100	Female	Yes	No	Yes	2006-03-09	No		No		0.131507			DEAD
57	61	0.131507	>=15	Stage III or IV	<100	Male	Yes	No	Yes	2007-01-08	No		No		0.131507			DEAD
57	48	0.131507	>=15	Stage III or IV	<100	Male	Yes	No	Yes	2008-06-04	No		No		0.131507			DEAD
21	32	0.131507	>=15	Stage I or II	<100	Male	Yes	No	Yes	2013-09-05	No		No		0.131507			LOST
1	70	0.131507	>=15	Stage III or IV	<100	Male	Yes	No	Yes	2003-12-10	No		No		0.131507			DEAD
1	67	0.131507	>=15	Stage III or IV	100-349	Male	No	No	No		No		No		0.131507			TO
271	28	0.131507	>=15	Stage I or II	<100	Female	Yes	No	Yes	2011-08-15	No		No		0.131507			DEAD
1	40	0.131507	>=15	Stage III or IV	<100	Male	Yes	No	Yes	2003-12-10	No		No		0.131507			DEAD
1	39	0.131507	>=15	Stage III or IV	<100	Male	Yes	No	Yes	2007-08-06	No		No		0.131507			DEAD
1	37	0.131507	>=15	Stage III or IV	<100	Female	Yes	No	Yes	2006-09-05	No		No		0.131507			DEAD
49	30	0.131507	>=15	Stage I or II	100-349	Male	No	No	No		No		No		0.131507			TO
57	50	0.131507	>=15	Stage III or IV	<100	Male	Yes	No	Yes	2011-05-08	No		No		0.131507			DEAD
50	20	0.134247	>=15	Stage III or IV	>349	Male	Yes	No	Yes	2006-07-10	No		No		0.134247			DEAD
1	35	0.134247	>=15	Stage III or IV	100-349	Male	No	No	No		No		No		0.134247			TO
1	28	0.134247	>=15	Stage III or IV	>349	Male	No	No	No		No		No		0.134247			TO
1	28	0.134247	>=15	Stage III or IV	<100	Male	Yes	No	Yes	2004-07-07	No		No		0.134247			DEAD
1	30	0.134247	>=15	Stage III or IV	>349	Male	Yes	No	Yes	2003-11-10	No		No		0.134247			DEAD
57	37	0.134247	>=15	Stage III or IV	100-349	Female	Yes	No	Yes	2007-02-07	No		No		0.134247			DEAD
1	41	0.134247	>=15	Stage III or IV	<100	Male	Yes	No	Yes	2004-07-07	No		No		0.134247			DEAD
1	33	0.134247	>=15	Stage III or IV	<100	Female	Yes	No	Yes	2004-11-09	No		No		0.134247			DEAD
21	30	0.134247	>=15	Stage III or IV	<100	Male	Yes	No	Yes	2006-10-05	No		No		0.134247			DEAD
270	40	0.134247	>=15	Stage III or IV	<100	Female	Yes	No	Yes	2013-01-08	No		No		0.134247			DEAD
50	18	0.134247	>=15	Stage III or IV	100-349	Female	Yes	No	Yes	2008-11-17	No		No		0.134247			DEAD
1	28	0.134247	>=15	Stage III or IV	>349	Female	No	No	No		No		No		0.134247			TO
1	24	0.134247	>=15	Stage III or IV	<100	Male	Yes	No	Yes	2003-12-10	No		No		0.134247			DEAD
1	35	0.134247	>=15	Stage I or II	<100	Male	No	No	No		No		No		0.134247			TO
49	28	0.134247	>=15	Stage I or II	100-349	Female	No	No	No		No		No		0.134247			AZT-3TC-EFV
1	25	0.134247	>=15	Stage I or II	100-349	Female	No	No	No		No		No		0.134247			TO
1	28	0.134247	>=15	Stage III or IV	<100	Male	Yes	No	Yes	2004-10-10	No		No		0.134247			DEAD
46	20	0.134247	>=15	Stage III or IV	<100	Female	No	No	No		No		No		0.134247			OTHER
57	50	0.134247	>=15	Stage I or II	<100	Female	Yes	No	Yes	2008-10-17	No		No		0.134247			DEAD
50	5	0.134247	<15	Stage III or IV	100-349	Male	No	No	No		No		No		0.134247			TO
46	28	0.134247	>=15	Stage III or IV	100-349	Male	No	No	No		No		No		0.134247			TO
1	21	0.134247	>=15	Stage III or IV	100-349	Female	Yes	No	Yes	2003-12-10	No		No		0.134247			DEAD
108	35	0.134247	>=15	Stage III or IV	<100	Male	Yes	No	Yes	2007-06-07	No		No		0.134247			DEAD
1	37	0.134247	>=15	Stage III or IV	<100	Male	Yes	No	Yes	2004-07-07	No		No		0.134247			DEAD
1	29	0.136986	>=15	Stage I or II	<100	Female	Yes	No	Yes	2005-04-08	No		No		0.136986			DEAD
271	0.1	0.136986	<15	Stage III or IV	>349	Male	No	No	No		No		No		0.136986			TO
1	45	0.136986	>=15	Stage III or IV	<100	Female	Yes	No	Yes	2006-09-05	No		No		0.136986			DEAD
1	28	0.136986	>=15	Stage III or IV	<100	Male	Yes	No	Yes	2007-03-09	No		No		0.136986			DEAD
1	53	0.136986	>=15	Stage III or IV	>349	Female	No	No	No		No		No		0.136986			TO
1	48	0.136986	>=15	Stage III or IV	<100	Male	Yes	No	Yes	2011-07-07	No		No		0.136986			DEAD
1	5	0.136986	<15	Stage III or IV	<100	Male	Yes	No	Yes	2006-11-09	No		No		0.136986			DEAD
1	32	0.136986	>=15	Stage III or IV	<100	Female	Yes	No	Yes	2003-12-10	No		No		0.136986			DEAD
21	18	0.136986	>=15	Stage III or IV	>349	Female	Yes	No	Yes	2013-06-07	No		No		0.136986			DEAD
57	41	0.136986	>=15	Stage III or IV	<100	Male	Yes	No	Yes	2012-05-08	No		No		0.136986			DEAD
1	32	0.136986	>=15	Stage III or IV	<100	Female	Yes	No	Yes	2004-02-08	No		No		0.136986			DEAD
1	33	0.136986	>=15	Stage III or IV	100-349	Female	Yes	No	Yes	2006-03-09	No		No		0.136986			DEAD
1	50	0.136986	>=15	Stage III or IV	<100	Male	Yes	No	Yes	2002-11-09	No		No		0.136986			DEAD
1	56	0.136986	>=15	Stage III or IV	100-349	Male	Yes	No	Yes	2004-02-13	No		No		0.136986			DEAD
57	24	0.136986	>=15	Stage I or II	<100	Female	Yes	No	Yes	2009-07-07	No		No		0.136986			DEAD
152	32	0.136986	>=15	Stage III or IV	100-349	Female	No	No	No		No		No		0.136986			TO
1	28	0.136986	>=15	Stage III or IV	<100	Female	Yes	No	Yes	2006-09-05	No		No		0.136986			DEAD
50	65	0.136986	>=15	Stage III or IV	>349	Female	Yes	No	Yes	2008-02-08	No		No		0.136986			DEAD
1	35	0.136986	>=15	Stage III or IV	<100	Female	No	No	No		No		No		0.136986			TO
57	60	0.136986	>=15	Stage I or II	<100	Female	Yes	No	Yes	2012-06-07	No		No		0.136986			DEAD
50	40	0.136986	>=15	Stage I or II	100-349	Male	Yes	No	Yes	2012-11-23	No		No		0.136986			DEAD
1	54	0.136986	>=15	Stage III or IV	<100	Female	Yes	No	Yes	2011-03-31	No		No		0.136986			DEAD
1	46	0.136986	>=15	Stage I or II	<100	Male	Yes	No	Yes	2008-09-05	No		No		0.136986			DEAD
1	30	0.136986	>=15	Stage III or IV	<100	Male	No	No	No		No		No		0.136986			TO
50	25	0.136986	>=15	Stage III or IV	<100	Female	Yes	No	Yes	2007-04-08	No		No		0.136986			DEAD
1	28	0.136986	>=15	Stage I or II	100-349	Female	No	No	No		No		No		0.136986			OTHER
1	38	0.136986	>=15	Stage III or IV	<100	Male	Yes	No	Yes	2007-09-05	No		No		0.136986			DEAD
1	42	0.136986	>=15	Stage III or IV	100-349	Female	Yes	No	Yes	2012-11-09	No		No		0.136986			DEAD
1	34	0.136986	>=15	Stage III or IV	<100	Male	Yes	No	Yes	2004-03-09	No		No		0.136986			DEAD
1	42	0.139726	>=15	Stage III or IV	100-349	Male	Yes	No	Yes	2004-06-07	No		No		0.139726			DEAD
1	41	0.139726	>=15	Stage III or IV	<100	Male	No	No	No		No		No		0.139726			TO
46	20	0.139726	>=15	Stage III or IV	100-349	Female	No	No	No		No		No		0.139726			TO
1	37	0.139726	>=15	Stage III or IV	<100	Female	Yes	No	Yes	2008-09-05	No		No		0.139726			DEAD
271	30	0.139726	>=15	Stage III or IV	100-349	Male	Yes	No	Yes	2011-10-28	No		No		0.139726			DEAD
1	45	0.139726	>=15	Stage III or IV	<100	Male	Yes	No	Yes	2003-10-11	No		No		0.139726			DEAD
1	38	0.139726	>=15	Stage III or IV	100-349	Male	Yes	No	Yes	2003-10-11	No		No		0.139726			DEAD
1	29	0.139726	>=15	Stage I or II	100-349	Female	Yes	No	Yes	2004-04-08	No		No		0.139726			DEAD
1	35	0.139726	>=15	Stage III or IV	<100	Female	Yes	No	Yes	2007-02-07	No		No		0.139726			DEAD
1	36	0.139726	>=15	Stage III or IV	<100	Male	Yes	No	Yes	2004-08-06	No		No		0.139726			DEAD
49	28	0.139726	>=15	Stage I or II	100-349	Female	No	No	No		No		No		0.139726			TO
57	32	0.139726	>=15	Stage I or II	100-349	Male	Yes	No	Yes	2007-11-10	No		No		0.139726			DEAD
1	29	0.139726	>=15	Stage III or IV	100-349	Male	Yes	No	Yes	2009-01-08	No		No		0.139726			DEAD
1	24	0.139726	>=15	Stage III or IV	<100	Male	Yes	No	Yes	2004-08-06	No		No		0.139726			DEAD
49	28	0.139726	>=15	Stage III or IV	100-349	Male	No	No	No		No		No		0.139726			TO
1	25	0.139726	>=15	Stage III or IV	<100	Male	Yes	No	Yes	2007-07-07	No		No		0.139726			DEAD
1	55	0.139726	>=15	Stage III or IV	<100	Male	Yes	No	Yes	2004-07-07	No		No		0.139726			DEAD
271	30	0.139726	>=15	Stage I or II	<100	Female	No	No	No		No		No		0.139726			OTHER
1	30	0.139726	>=15	Stage III or IV	<100	Male	Yes	No	Yes	2007-03-09	No		No		0.139726			DEAD
57	32	0.139726	>=15	Stage III or IV	<100	Female	Yes	No	Yes	2007-04-28	No		No		0.139726			DEAD
1	30	0.139726	>=15	Stage III or IV	<100	Female	Yes	No	Yes	2007-02-07	No		No		0.139726			DEAD
1	35	0.139726	>=15	Stage III or IV	<100	Female	Yes	No	Yes	2004-10-10	No		No		0.139726			DEAD
49	40	0.139726	>=15	Stage III or IV	<100	Male	No	No	No		No		No		0.139726			TO
1	42	0.139726	>=15	Stage III or IV	100-349	Male	Yes	No	Yes	2003-10-11	No		No		0.139726			DEAD
21	40	0.139726	>=15	Stage III or IV	100-349	Female	No	No	No		No		No		0.139726			TO
21	30	0.142466	>=15	Stage I or II	100-349	Male	Yes	No	Yes	2010-01-01	No		No		0.142466			DEAD
271	40	0.142466	>=15	Stage III or IV	<100	Male	No	No	No		No		No		0.142466			TO
271	26	0.142466	>=15	Stage III or IV	<100	Female	No	No	No		No		No		0.142466			TO
1	36	0.142466	>=15	Stage III or IV	<100	Male	No	No	No		No		No		0.142466			TO
1	24	0.142466	>=15	Stage III or IV	<100	Female	Yes	No	Yes	2003-10-11	No		No		0.142466			DEAD
1	27	0.142466	>=15	Stage III or IV	<100	Female	Yes	No	Yes	2007-08-06	No		No		0.142466			DEAD
1	31	0.142466	>=15	Stage III or IV	<100	Female	No	No	No		No		No		0.142466			TO
46	20	0.142466	>=15	Stage I or II	100-349	Female	No	No	No		No		No		0.142466			AZT-3TC-NVP
1	39	0.142466	>=15	Stage I or II	100-349	Male	No	No	No		No		No		0.142466			TO
1	42	0.142466	>=15	Stage III or IV	100-349	Male	Yes	No	Yes	2006-01-08	No		No		0.142466			DEAD
1	35	0.142466	>=15	Stage I or II	<100	Female	Yes	No	Yes	2005-02-07	No		No		0.142466			DEAD
49	40	0.142466	>=15	Stage III or IV	100-349	Female	Yes	No	Yes	2008-01-04	No		No		0.0465753			DEAD
1	27	0.142466	>=15	Stage III or IV	100-349	Female	No	No	No		No		No		0.142466			TO
57	24	0.142466	>=15	Stage III or IV	100-349	Female	No	No	No		No		No		0.142466			OTHER
21	20	0.142466	>=15	Stage III or IV	<100	Female	No	No	No		No		No		0.142466			TO
1	34	0.142466	>=15	Stage III or IV	100-349	Male	Yes	No	Yes	2003-10-11	No		No		0.142466			DEAD
1	47	0.142466	>=15	Stage I or II	<100	Male	Yes	No	Yes	2008-05-08	No		No		0.142466			DEAD
1	30	0.142466	>=15	Stage III or IV	100-349	Female	No	No	No		No		No		0.142466			TO
57	46	0.142466	>=15	Stage III or IV	<100	Male	Yes	No	Yes	2005-04-08	No		No		0.142466			DEAD
1	35	0.142466	>=15	Stage III or IV	<100	Male	Yes	No	Yes	2005-01-08	No		No		0.142466			DEAD
21	30	0.142466	>=15	Stage III or IV	>349	Female	Yes	No	Yes	2011-04-21	No		No		0.142466			DEAD
1	30	0.142466	>=15	Stage III or IV	100-349	Male	No	No	No		No		No		0.142466			TO
57	21	0.142466	>=15	Stage III or IV	<100	Male	Yes	No	Yes	2012-07-07	No		No		0.142466			DEAD
271	37	0.142466	>=15	Stage I or II	<100	Male	No	No	No		No		No		0.142466			TO
1	30	0.142466	>=15	Stage III or IV	<100	Male	No	No	No		No		No		0.142466			TO
1	45	0.142466	>=15	Stage III or IV	100-349	Female	Yes	No	Yes	2008-02-25	No		No		0.142466			DEAD
46	37	0.142466	>=15	Stage III or IV	100-349	Female	No	No	No		No		No		0.142466			TO
1	50	0.142466	>=15	Stage III or IV	<100	Male	Yes	No	Yes	2003-10-11	No		No		0.142466			DEAD
1	28	0.142466	>=15	Stage III or IV	<100	Male	Yes	No	Yes	2004-09-05	No		No		0.142466			DEAD
1	36	0.142466	>=15	Stage III or IV	<100	Male	No	No	No		No		No		0.142466			TO
1	36	0.142466	>=15	Stage III or IV	<100	Male	Yes	No	Yes	2003-10-11	No		No		0.142466			DEAD
1	32	0.142466	>=15	Stage III or IV	>349	Female	Yes	No	Yes	2003-10-11	No		No		0.142466			DEAD
1	43	0.142466	>=15	Stage I or II	<100	Male	No	No	No		No		No		0.142466			TO
49	25	0.142466	>=15	Stage I or II	100-349	Female	No	No	No		No		No		0.142466			TO
271	23	0.142466	>=15	Stage III or IV	>349	Female	No	No	No		No		No		0.142466			TO
1	32	0.145205	>=15	Stage III or IV	100-349	Male	No	No	No		No		No		0.145205			TO
271	25	0.145205	>=15	Stage I or II	100-349	Female	No	No	No		No		No		0.145205			OTHER
1	38	0.145205	>=15	Stage III or IV	<100	Male	Yes	No	Yes	2004-09-05	No		No		0.145205			DEAD
1	32	0.145205	>=15	Stage III or IV	<100	Female	Yes	No	Yes	2005-03-10	No		No		0.145205			DEAD
271	45	0.145205	>=15	Stage III or IV	<100	Female	Yes	No	Yes	2010-05-08	No		No		0.145205			DEAD
46	18	0.145205	>=15	Stage III or IV	<100	Female	Yes	No	Yes	2007-01-08	No		No		0.145205			DEAD
1	25	0.145205	>=15	Stage I or II	100-349	Female	No	No	No		No		No		0.145205			OTHER
1	53	0.145205	>=15	Stage III or IV	100-349	Male	Yes	No	Yes	2004-10-10	No		No		0.145205			DEAD
1	42	0.145205	>=15	Stage III or IV	<100	Male	No	No	No		No		No		0.145205			TO
1	37	0.145205	>=15	Stage III or IV	100-349	Female	Yes	No	Yes	2006-10-10	No		No		0.145205			DEAD
1	54	0.145205	>=15	Stage III or IV	100-349	Male	Yes	No	Yes	2005-06-07	No		No		0.145205			DEAD
57	35	0.145205	>=15	Stage III or IV	<100	Male	No	No	No		No		No		0.145205			TO
21	30	0.145205	>=15	Stage III or IV	>349	Female	Yes	No	Yes	2006-10-09	No		No		0.145205			DEAD
1	36	0.145205	>=15	Stage III or IV	<100	Male	Yes	No	Yes	2004-11-09	No		No		0.145205			DEAD
21	25	0.145205	>=15	Stage I or II	100-349	Female	No	No	No		No		No		0.145205			OTHER
1	45	0.145205	>=15	Stage I or II	<100	Male	Yes	No	Yes	2004-01-09	No		No		0.145205			DEAD
46	29	0.145205	>=15	Stage III or IV	<100	Male	No	No	No		No		No		0.145205			TO
57	32	0.145205	>=15	Stage III or IV	<100	Male	No	No	No		No		No		0.145205			TO
271	40	0.145205	>=15	Stage III or IV	<100	Male	No	No	No		No		No		0.145205			OTHER
1	32	0.145205	>=15	Stage III or IV	100-349	Female	Yes	No	Yes	2003-07-07	No		No		0.145205			DEAD
1	40	0.145205	>=15	Stage III or IV	<100	Female	Yes	No	Yes	2003-11-10	No		No		0.145205			DEAD
46	28	0.145205	>=15	Stage III or IV	100-349	Male	Yes	No	Yes	2006-09-05	No		No		0.145205			DEAD
1	45	0.145205	>=15	Stage I or II	<100	Female	No	No	No		No		No		0.145205			OTHER
1	60	0.145205	>=15	Stage III or IV	100-349	Male	Yes	No	Yes	2013-08-06	No		No		0.145205			DEAD
1	35	0.145205	>=15	Stage III or IV	<100	Male	Yes	No	Yes	2006-04-08	No		No		0.145205			DEAD
1	35	0.145205	>=15	Stage I or II	100-349	Female	No	No	No		No		No		0.145205			TO
50	32	0.147945	>=15	Stage III or IV	<100	Male	Yes	No	Yes	2006-09-05	No		No		0.147945			DEAD
1	28	0.147945	>=15	Stage III or IV	<100	Female	Yes	No	Yes	2001-01-08	No		No		0.147945			DEAD
1	31	0.147945	>=15	Stage III or IV	<100	Female	Yes	No	Yes	2006-08-07	No		No		0.147945			DEAD
57	35	0.147945	>=15	Stage III or IV	100-349	Male	No	No	No		No		No		0.147945			OTHER
46	30	0.147945	>=15	Stage III or IV	100-349	Female	No	No	No		No		No		0.147945			TO
1	29	0.147945	>=15	Stage III or IV	<100	Male	Yes	No	Yes	2003-11-10	No		No		0.147945			DEAD
1	33	0.147945	>=15	Stage III or IV	<100	Male	No	No	No		No		No		0.147945			TO
57	31	0.147945	>=15	Stage III or IV	<100	Female	Yes	No	Yes	2007-04-09	No		No		0.147945			DEAD
21	25	0.147945	>=15	Stage III or IV	100-349	Female	No	No	No		No		No		0.147945			TO
1	35	0.147945	>=15	Stage III or IV	<100	Male	Yes	No	Yes	2012-05-08	No		No		0.147945			DEAD
1	30	0.147945	>=15	Stage III or IV	100-349	Male	Yes	No	Yes	2012-12-09	No		No		0.147945			DEAD
1	63	0.147945	>=15	Stage III or IV	<100	Male	Yes	No	Yes	2004-07-07	No		No		0.147945			DEAD
1	40	0.147945	>=15	Stage III or IV	<100	Male	Yes	No	Yes	2004-03-09	No		No		0.147945			DEAD
1	35	0.147945	>=15	Stage III or IV	<100	Female	Yes	No	Yes	2003-11-10	No		No		0.147945			DEAD
1	35	0.147945	>=15	Stage III or IV	100-349	Female	Yes	No	Yes	2004-10-10	No		No		0.147945			DEAD
1	43	0.147945	>=15	Stage III or IV	<100	Male	Yes	No	Yes	2004-08-06	No		No		0.147945			DEAD
1	43	0.147945	>=15	Stage III or IV	<100	Female	No	No	No		No		No		0.147945			TO
108	37	0.147945	>=15	Stage I or II	100-349	Female	No	No	No		No		No		0.147945			TO
108	24	0.147945	>=15	Stage III or IV	100-349	Male	Yes	No	Yes	2008-04-08	No		No		0.147945			DEAD
1	41	0.147945	>=15	Stage III or IV	<100	Male	Yes	No	Yes	2003-10-11	No		No		0.147945			DEAD
1	25	0.147945	>=15	Stage I or II	100-349	Female	No	No	No		No		No		0.147945			TO
1	26	0.147945	>=15	Stage III or IV	>349	Female	Yes	No	Yes	2003-10-11	No		No		0.147945			DEAD
1	33	0.147945	>=15	Stage III or IV	100-349	Female	Yes	No	Yes	2006-01-08	No		No		0.147945			DEAD
1	25	0.147945	>=15	Stage III or IV	100-349	Male	No	No	No		No		No		0.147945			TO
1	40	0.147945	>=15	Stage III or IV	100-349	Male	Yes	No	Yes	2004-02-08	No		No		0.147945			DEAD
1	28	0.147945	>=15	Stage III or IV	<100	Female	No	No	No		No		No		0.147945			TO
1	36	0.147945	>=15	Stage III or IV	<100	Male	No	No	No		No		No		0.147945			TO
49	1	0.147945	<15	Stage III or IV	>349	Male	Yes	No	Yes	2007-11-27	No		No		0.147945			DEAD
1	39	0.147945	>=15	Stage I or II	100-349	Male	No	No	No		No		No		0.147945			TO
21	30	0.147945	>=15	Stage III or IV	<100	Male	Yes	No	Yes	2012-08-06	No		No		0.147945			DEAD
1	40	0.147945	>=15	Stage I or II	<100	Male	Yes	No	Yes	2005-11-09	No		No		0.147945			DEAD
21	25	0.147945	>=15	Stage III or IV	<100	Female	Yes	No	Yes	2012-01-09	No		No		0.147945			DEAD
1	28	0.147945	>=15	Stage III or IV	<100	Female	Yes	No	Yes	2003-10-11	No		No		0.147945			DEAD
1	36	0.147945	>=15	Stage III or IV	<100	Female	Yes	No	Yes	2006-09-05	No		No		0.147945			DEAD
1	37	0.147945	>=15	Stage III or IV	<100	Male	Yes	No	Yes	2006-05-08	No		No		0.147945			DEAD
1	38	0.147945	>=15	Stage III or IV	<100	Male	No	No	No		No		No		0.147945			TO
1	23	0.147945	>=15	Stage I or II	<100	Female	Yes	No	Yes	2010-02-07	No		No		0.147945			DEAD
1	38	0.147945	>=15	Stage III or IV	<100	Male	No	No	No		No		No		0.147945			TO
21	45	0.147945	>=15	Stage III or IV	100-349	Male	Yes	No	Yes	2013-05-08	No		No		0.147945			DEAD
1	34	0.147945	>=15	Stage III or IV	<100	Male	Yes	No	Yes	2003-11-10	No		No		0.147945			DEAD
1	40	0.147945	>=15	Stage III or IV	100-349	Female	Yes	No	Yes	2010-11-09	No		No		0.147945			DEAD
50	36	0.147945	>=15	Stage III or IV	100-349	Female	Yes	No	Yes	2012-10-20	No		No		0.147945			DEAD
1	40	0.147945	>=15	Stage III or IV	<100	Male	Yes	No	Yes	2004-07-07	No		No		0.147945			DEAD
271	22	0.147945	>=15	Stage III or IV	<100	Female	No	No	No		No		No		0.147945			TO
1	32	0.147945	>=15	Stage III or IV	100-349	Female	Yes	No	Yes	2006-05-08	No		No		0.147945			DEAD
1	40	0.147945	>=15	Stage III or IV	<100	Female	No	No	No		No		No		0.147945			TO
1	45	0.147945	>=15	Stage III or IV	<100	Male	Yes	No	Yes	2010-05-08	No		No		0.147945			DEAD
1	32	0.147945	>=15	Stage III or IV	<100	Male	No	No	No		No		No		0.147945			TO
21	20	0.150685	>=15	Stage III or IV	100-349	Female	No	No	No		No		No		0.150685			TO
21	45	0.150685	>=15	Stage III or IV	100-349	Male	Yes	No	Yes	2013-09-05	No		No		0.150685			LOST
1	28	0.150685	>=15	Stage I or II	100-349	Female	Yes	No	Yes	2004-10-10	No		No		0.150685			DEAD
21	1.06	0.150685	<15	Stage III or IV	>349	Female	No	No	No		No		No		0.150685			d4t-3TC-NVP
1	35	0.150685	>=15	Stage III or IV	<100	Female	Yes	No	Yes	2003-12-10	No		No		0.150685			DEAD
108	30	0.150685	>=15	Stage I or II	<100	Female	Yes	No	Yes	2007-06-07	No		No		0.150685			DEAD
1	36	0.150685	>=15	Stage III or IV	<100	Male	Yes	No	Yes	2004-11-09	No		No		0.150685			DEAD
1	35	0.150685	>=15	Stage III or IV	<100	Male	No	No	No		No		No		0.150685			TO
1	36	0.150685	>=15	Stage III or IV	<100	Female	Yes	No	Yes	2011-05-08	No		No		0.150685			DEAD
1	36	0.150685	>=15	Stage III or IV	100-349	Female	No	No	No		No		No		0.150685			OTHER
1	27	0.150685	>=15	Stage III or IV	<100	Female	Yes	No	Yes	2008-01-09	No		No		0.150685			DEAD
1	51	0.150685	>=15	Stage III or IV	<100	Male	Yes	No	Yes	2011-03-09	No		No		0.150685			DEAD
1	19	0.150685	>=15	Stage III or IV	<100	Female	Yes	No	Yes	2006-05-08	No		No		0.150685			DEAD
1	40	0.150685	>=15	Stage III or IV	<100	Female	Yes	No	Yes	2003-12-10	No		No		0.150685			DEAD
57	40	0.150685	>=15	Stage III or IV	<100	Female	Yes	No	Yes	2008-10-22	No		No		0.150685			DEAD
1	31	0.150685	>=15	Stage I or II	100-349	Male	No	No	No		No		No		0.150685			TO
57	34	0.150685	>=15	Stage III or IV	<100	Female	Yes	No	Yes	2007-01-08	No		No		0.150685			DEAD
1	42	0.150685	>=15	Stage III or IV	<100	Male	Yes	No	Yes	2007-10-11	No		No		0.150685			DEAD
57	40	0.150685	>=15	Stage I or II	100-349	Male	No	No	No		No		No		0.150685			TO
1	35	0.150685	>=15	Stage I or II	100-349	Female	Yes	No	Yes	2004-06-07	No		No		0.150685			DEAD
1	28	0.150685	>=15	Stage III or IV	<100	Female	Yes	No	Yes	2007-04-08	No		No		0.150685			DEAD
49	28	0.150685	>=15	Stage I or II	<100	Female	Yes	No	Yes	2006-11-09	No		No		0.150685			DEAD
21	35	0.153425	>=15	Stage III or IV	100-349	Female	Yes	No	Yes	2011-01-20	No		No		0.153425			DEAD
1	32	0.153425	>=15	Stage III or IV	<100	Male	No	No	No		No		No		0.153425			TO
1	37	0.153425	>=15	Stage III or IV	<100	Female	Yes	No	Yes	2010-06-07	No		No		0.153425			DEAD
1	40	0.153425	>=15	Stage III or IV	>349	Male	Yes	No	Yes	2005-05-08	No		No		0.153425			DEAD
46	26	0.153425	>=15	Stage III or IV	<100	Female	Yes	No	Yes	2009-07-07	No		No		0.153425			DEAD
1	36	0.153425	>=15	Stage III or IV	<100	Male	No	No	No		No		No		0.153425			TO
1	40	0.153425	>=15	Stage III or IV	<100	Female	No	No	No		No		No		0.153425			TO
1	38	0.153425	>=15	Stage III or IV	<100	Male	Yes	No	Yes	2005-02-07	No		No		0.153425			DEAD
270	40	0.153425	>=15	Stage III or IV	100-349	Female	No	No	No		No		No		0.153425			OTHER
57	27	0.153425	>=15	Stage I or II	100-349	Female	No	No	No		No		No		0.153425			OTHER
1	99	0.153425	>=15	Stage III or IV	<100	Female	Yes	No	Yes	2011-03-31	No		No		0.153425			DEAD
50	24	0.153425	>=15	Stage III or IV	>349	Female	Yes	No	Yes	2005-12-09	No		No		0.153425			DEAD
1	25	0.153425	>=15	Stage III or IV	<100	Male	Yes	No	Yes	2004-04-08	No		No		0.153425			DEAD
21	2.07	0.153425	<15	Stage III or IV	>349	Female	Yes	No	Yes	2007-06-07	No		No		0.153425			DEAD
49	50	0.153425	>=15	Stage III or IV	<100	Female	No	No	No		No		No		0.153425			TO
21	20	0.153425	>=15	Stage III or IV	100-349	Female	Yes	No	Yes	2007-06-07	No		No		0.153425			DEAD
49	30	0.153425	>=15	Stage I or II	100-349	Female	No	No	No		No		No		0.153425			TO
57	35	0.153425	>=15	Stage III or IV	<100	Male	No	No	No		No		No		0.153425			TO
46	43	0.153425	>=15	Stage III or IV	<100	Male	No	No	No		No		No		0.153425			TO
1	26	0.153425	>=15	Stage III or IV	<100	Male	No	No	No		No		No		0.153425			TO
57	37	0.153425	>=15	Stage III or IV	<100	Female	No	No	No		No		No		0.153425			TO
1	30	0.153425	>=15	Stage III or IV	100-349	Male	No	No	No		No		No		0.153425			TO
1	37	0.153425	>=15	Stage III or IV	<100	Male	Yes	No	Yes	2004-12-09	No		No		0.153425			DEAD
1	38	0.153425	>=15	Stage III or IV	100-349	Male	No	No	No		No		No		0.153425			TO
1	35	0.153425	>=15	Stage III or IV	100-349	Female	No	No	No		No		No		0.153425			OTHER
57	38	0.153425	>=15	Stage III or IV	<100	Female	No	No	No		No		No		0.153425			TO
46	23	0.153425	>=15	Stage III or IV	>349	Female	Yes	No	Yes	2006-02-07	No		No		0.153425			DEAD
1	34	0.153425	>=15	Stage III or IV	100-349	Male	No	No	No		No		No		0.153425			AZT-3TC-EFV
271	30	0.153425	>=15	Stage I or II	<100	Female	No	No	No		No		No		0.153425			OTHER
1	35	0.153425	>=15	Stage III or IV	<100	Male	Yes	No	Yes	2009-07-07	No		No		0.153425			DEAD
57	27	0.153425	>=15	Stage I or II	100-349	Female	Yes	No	Yes	2007-03-09	No		No		0.153425			DEAD
50	35	0.153425	>=15	Stage III or IV	>349	Male	Yes	No	Yes	2005-12-09	No		No		0.153425			DEAD
1	38	0.153425	>=15	Stage III or IV	<100	Female	Yes	No	Yes	2004-07-07	No		No		0.153425			DEAD
46	30	0.153425	>=15	Stage III or IV	<100	Female	Yes	No	Yes	2009-04-08	No		No		0.153425			DEAD
50	45	0.153425	>=15	Stage III or IV	<100	Female	No	No	No		No		No		0.153425			OTHER
50	30	0.153425	>=15	Stage III or IV	>349	Female	Yes	No	Yes	2006-06-27	No		No		0.153425			DEAD
49	38	0.153425	>=15	Stage III or IV	100-349	Female	Yes	No	Yes	2006-11-09	No		No		0.153425			DEAD
1	25	0.153425	>=15	Stage III or IV	<100	Male	No	No	No		No		No		0.153425			TO
1	35	0.153425	>=15	Stage III or IV	100-349	Male	No	No	No		No		No		0.153425			TO
57	37	0.153425	>=15	Stage I or II	100-349	Female	No	No	No		No		No		0.153425			OTHER
1	27	0.153425	>=15	Stage III or IV	<100	Female	Yes	No	Yes	2006-06-07	No		No		0.153425			DEAD
46	42	0.153425	>=15	Stage III or IV	<100	Male	Yes	No	Yes	2009-05-08	No		No		0.153425			DEAD
1	34	0.153425	>=15	Stage III or IV	<100	Female	No	No	No		No		No		0.153425			TO
1	28	0.153425	>=15	Stage III or IV	100-349	Female	Yes	No	Yes	2003-10-11	No		No		0.153425			DEAD
1	45	0.153425	>=15	Stage III or IV	<100	Male	Yes	No	Yes	2005-02-07	No		No		0.153425			DEAD
271	38	0.153425	>=15	Stage I or II	100-349	Female	No	No	No		No		No		0.153425			OTHER
1	35	0.153425	>=15	Stage III or IV	>349	Female	Yes	No	Yes	2005-06-07	No		No		0.153425			DEAD
1	26	0.156164	>=15	Stage III or IV	<100	Male	Yes	No	Yes	2004-05-08	No		No		0.156164			DEAD
1	35	0.156164	>=15	Stage III or IV	100-349	Male	Yes	No	Yes	2006-02-07	No		No		0.156164			DEAD
271	38	0.156164	>=15	Stage I or II	<100	Male	No	No	No		No		No		0.156164			TO
57	48	0.156164	>=15	Stage III or IV	100-349	Female	Yes	No	Yes	2013-02-07	No		No		0.156164			DEAD
1	47	0.156164	>=15	Stage III or IV	100-349	Male	Yes	No	Yes	2006-04-08	No		No		0.156164			DEAD
57	30	0.156164	>=15	Stage III or IV	<100	Male	Yes	No	Yes	2007-02-07	No		No		0.156164			DEAD
1	33	0.156164	>=15	Stage III or IV	>349	Male	Yes	No	Yes	2003-01-08	No		No		0.156164			DEAD
1	54	0.156164	>=15	Stage III or IV	<100	Male	Yes	No	Yes	2003-11-26	No		No		0.156164			DEAD
1	30	0.156164	>=15	Stage III or IV	>349	Female	Yes	No	Yes	2005-07-07	No		No		0.156164			DEAD
1	37	0.156164	>=15	Stage I or II	100-349	Male	No	No	No		No		No		0.156164			TO
57	40	0.156164	>=15	Stage III or IV	<100	Male	Yes	No	Yes	2009-11-11	No		No		0.156164			DEAD
271	29	0.156164	>=15	Stage I or II	100-349	Female	No	No	No		No		No		0.156164			OTHER
1	35	0.156164	>=15	Stage III or IV	100-349	Male	Yes	No	Yes	2006-12-09	No		No		0.156164			DEAD
1	50	0.156164	>=15	Stage III or IV	<100	Male	No	No	No		No		No		0.156164			OTHER
21	40	0.156164	>=15	Stage III or IV	<100	Male	No	No	No		No		No		0.156164			OTHER
1	34	0.156164	>=15	Stage III or IV	100-349	Male	No	No	No		No		No		0.156164			TO
1	42	0.156164	>=15	Stage III or IV	<100	Male	Yes	No	Yes	2006-10-10	No		No		0.156164			DEAD
1	41	0.156164	>=15	Stage III or IV	<100	Male	Yes	No	Yes	2004-03-09	No		No		0.156164			DEAD
57	55	0.156164	>=15	Stage I or II	<100	Male	Yes	No	Yes	2008-07-16	No		No		0.156164			DEAD
21	28	0.156164	>=15	Stage I or II	100-349	Female	No	No	No		No		No		0.156164			OTHER
21	30	0.156164	>=15	Stage I or II	100-349	Female	No	No	No		No		No		0.156164			OTHER
57	36	0.156164	>=15	Stage III or IV	<100	Male	Yes	No	Yes	2009-01-16	No		No		0.156164			DEAD
1	60	0.156164	>=15	Stage III or IV	<100	Female	Yes	No	Yes	2008-05-08	No		No		0.156164			DEAD
1	31	0.156164	>=15	Stage I or II	<100	Female	No	No	No		No		No		0.156164			TO
1	33	0.156164	>=15	Stage III or IV	<100	Male	Yes	No	Yes	2004-12-09	No		No		0.156164			DEAD
57	44	0.156164	>=15	Stage III or IV	<100	Male	Yes	No	Yes	2012-07-07	No		No		0.156164			DEAD
1	34	0.156164	>=15	Stage I or II	100-349	Male	No	No	No		No		No		0.156164			TO
1	47	0.156164	>=15	Stage III or IV	<100	Male	Yes	No	Yes	2011-03-09	No		No		0.156164			DEAD
50	25	0.156164	>=15	Stage III or IV	>349	Female	Yes	No	Yes	2006-10-10	No		No		0.156164			DEAD
1	30	0.156164	>=15	Stage III or IV	<100	Female	Yes	No	No		No		No		0.156164			DROP
50	28	0.156164	>=15	Stage III or IV	>349	Male	Yes	No	Yes	2006-03-09	No		No		0.156164			DEAD
1	45	0.156164	>=15	Stage III or IV	100-349	Female	Yes	No	Yes	2004-03-09	No		No		0.156164			DEAD
1	33	0.156164	>=15	Stage III or IV	>349	Male	Yes	No	Yes	2005-08-06	No		No		0.156164			DEAD
57	68	0.156164	>=15	Stage I or II	100-349	Female	No	No	No		No		No		0.156164			OTHER
1	40	0.156164	>=15	Stage III or IV	<100	Male	Yes	No	Yes	2003-10-11	No		No		0.156164			DEAD
57	33	0.156164	>=15	Stage III or IV	100-349	Male	No	No	No		No		No		0.156164			TO
1	25	0.156164	>=15	Stage III or IV	100-349	Male	Yes	No	Yes	2005-03-09	No		No		0.156164			DEAD
1	27	0.158904	>=15	Stage III or IV	100-349	Female	No	No	No		No		No		0.158904			OTHER
1	40	0.158904	>=15	Stage III or IV	<100	Female	Yes	No	Yes	2006-12-03	No		No		0.158904			DEAD
108	39	0.158904	>=15	Stage III or IV	<100	Male	No	No	No		No		No		0.158904			TO
1	34	0.158904	>=15	Stage III or IV	<100	Female	No	No	No		No		No		0.158904			TO
50	35	0.158904	>=15	Stage III or IV	>349	Female	Yes	No	Yes	2006-09-09	No		No		0.158904			DEAD
1	38	0.158904	>=15	Stage III or IV	<100	Male	Yes	No	Yes	2004-02-08	No		No		0.158904			DEAD
57	40	0.158904	>=15	Stage III or IV	<100	Male	Yes	No	Yes	2006-12-09	No		No		0.158904			DEAD
271	28	0.158904	>=15	Stage I or II	100-349	Female	No	No	No		No		No		0.158904			OTHER
1	70	0.158904	>=15	Stage I or II	100-349	Male	No	No	No		No		No		0.158904			TO
1	40	0.158904	>=15	Stage III or IV	100-349	Female	No	No	No		No		No		0.158904			TO
1	24	0.158904	>=15	Stage III or IV	<100	Female	Yes	No	Yes	2005-11-19	No		No		0.158904			DEAD
1	37	0.158904	>=15	Stage III or IV	100-349	Male	Yes	No	Yes	2008-11-20	No		No		0.158904			DEAD
21	25	0.158904	>=15	Stage III or IV	100-349	Female	No	No	No		No		No		0.158904			TO
21	30	0.158904	>=15	Stage I or II	<100	Male	No	No	No		No		No		0.158904			OTHER
108	40	0.158904	>=15	Stage I or II	<100	Male	No	No	No		No		No		0.158904			OTHER
271	18	0.158904	>=15	Stage I or II	100-349	Female	No	No	No		No		No		0.158904			TO
270	48	0.158904	>=15	Stage III or IV	>349	Female	No	No	No		No		No		0.158904			AZT-3TC-NVP
57	46	0.158904	>=15	Stage III or IV	<100	Male	Yes	No	Yes	2009-06-07	No		No		0.158904			DEAD
50	23	0.158904	>=15	Stage III or IV	<100	Male	Yes	No	Yes	2010-02-07	No		No		0.158904			DEAD
21	23	0.158904	>=15	Stage III or IV	<100	Female	No	No	No		No		No		0.158904			OTHER
1	35	0.158904	>=15	Stage I or II	>349	Female	No	No	No		No		No		0.158904			OTHER
1	60	0.158904	>=15	Stage III or IV	<100	Male	No	No	No		No		No		0.158904			TO
1	43	0.158904	>=15	Stage III or IV	<100	Male	No	No	No		No		No		0.158904			TO
1	40	0.158904	>=15	Stage I or II	100-349	Female	No	No	No		No		No		0.158904			OTHER
1	33	0.158904	>=15	Stage III or IV	>349	Male	Yes	No	Yes	2003-10-11	No		No		0.158904			DEAD
50	38	0.158904	>=15	Stage III or IV	>349	Male	Yes	No	Yes	2005-12-09	No		No		0.158904			DEAD
1	27	0.158904	>=15	Stage III or IV	<100	Female	No	No	No		No		No		0.158904			OTHER
57	37	0.158904	>=15	Stage III or IV	<100	Male	Yes	No	Yes	2008-06-11	No		No		0.158904			DEAD
57	47	0.158904	>=15	Stage I or II	100-349	Male	No	No	No		No		No		0.158904			OTHER
57	35	0.158904	>=15	Stage III or IV	100-349	Female	Yes	No	Yes	2007-02-07	No		No		0.158904			DEAD
57	29	0.158904	>=15	Stage I or II	100-349	Female	Yes	No	Yes	2008-09-05	No		No		0.158904			DEAD
21	35	0.158904	>=15	Stage I or II	<100	Female	No	No	No		No		No		0.158904			TO
1	40	0.158904	>=15	Stage III or IV	<100	Male	Yes	No	Yes	2008-11-16	No		No		0.158904			DEAD
1	35	0.158904	>=15	Stage III or IV	<100	Female	No	No	No		No		No		0.158904			TO
21	35	0.158904	>=15	Stage III or IV	100-349	Male	No	No	No		No		No		0.158904			TO
1	30	0.158904	>=15	Stage III or IV	100-349	Female	Yes	No	Yes	2003-05-08	No		No		0.158904			DEAD
1	34	0.158904	>=15	Stage III or IV	<100	Female	Yes	No	Yes	2007-03-09	No		No		0.158904			DEAD
1	28	0.158904	>=15	Stage III or IV	100-349	Female	No	No	No		No		No		0.158904			TO
50	25	0.158904	>=15	Stage I or II	>349	Male	No	No	No		No		No		0.158904			AZT-3TC-NVP
1	35	0.158904	>=15	Stage III or IV	100-349	Male	No	No	No		No		No		0.158904			TO
1	50	0.158904	>=15	Stage I or II	<100	Female	No	No	No		No		No		0.158904			OTHER
57	35	0.158904	>=15	Stage I or II	<100	Male	No	No	No		No		No		0.158904			TO
1	29	0.158904	>=15	Stage III or IV	<100	Male	Yes	No	Yes	2005-03-09	No		No		0.158904			DEAD
1	40	0.158904	>=15	Stage I or II	<100	Male	No	No	No		No		No		0.158904			OTHER
1	30	0.158904	>=15	Stage III or IV	<100	Female	No	No	No		No		No		0.158904			TO
1	32	0.158904	>=15	Stage III or IV	<100	Female	Yes	No	Yes	2006-12-09	No		No		0.158904			DEAD
21	25	0.158904	>=15	Stage III or IV	<100	Male	No	No	No		No		No		0.158904			TO
50	25	0.158904	>=15	Stage III or IV	>349	Female	No	No	No		No		No		0.158904			STOP
1	56	0.158904	>=15	Stage I or II	100-349	Female	No	No	No		No		No		0.158904			OTHER
49	20	0.158904	>=15	Stage III or IV	<100	Female	No	No	No		No		No		0.158904			TO
108	25	0.158904	>=15	Stage III or IV	>349	Female	No	No	No		No		No		0.158904			TO
1	26	0.158904	>=15	Stage I or II	100-349	Female	No	No	No		No		No		0.158904			TO
1	28	0.158904	>=15	Stage III or IV	<100	Female	Yes	No	Yes	2005-01-08	No		No		0.158904			DEAD
1	38	0.161644	>=15	Stage III or IV	<100	Male	Yes	No	Yes	2005-09-05	No		No		0.161644			DEAD
271	17	0.161644	>=15	Stage III or IV	100-349	Female	Yes	No	Yes	2012-06-07	No		No		0.161644			DEAD
1	45	0.161644	>=15	Stage I or II	100-349	Male	No	No	No		No		No		0.161644			TO
1	36	0.161644	>=15	Stage III or IV	100-349	Male	Yes	No	Yes	2007-01-08	No		No		0.161644			DEAD
49	20	0.161644	>=15	Stage I or II	>349	Female	No	No	No		No		No		0.161644			OTHER
108	26	0.161644	>=15	Stage I or II	100-349	Female	No	No	No		No		No		0.161644			OTHER
49	38	0.161644	>=15	Stage I or II	<100	Male	No	No	No		No		No		0.161644			TO
46	30	0.161644	>=15	Stage III or IV	<100	Female	Yes	No	Yes	2011-07-07	No		No		0.161644			DEAD
1	45	0.161644	>=15	Stage III or IV	>349	Female	No	No	No		No		No		0.161644			OTHER
1	36	0.161644	>=15	Stage III or IV	100-349	Female	No	No	No		No		No		0.161644			OTHER
1	40	0.161644	>=15	Stage III or IV	<100	Female	No	No	No		No		No		0.161644			TO
50	18	0.161644	>=15	Stage I or II	100-349	Female	No	No	No		No		No		0.161644			TO
21	32	0.161644	>=15	Stage III or IV	100-349	Male	No	No	No		No		No		0.161644			TO
1	32	0.161644	>=15	Stage III or IV	100-349	Female	No	No	No		No		No		0.161644			TO
1	43	0.161644	>=15	Stage I or II	100-349	Male	No	No	No		No		No		0.161644			OTHER
1	45	0.161644	>=15	Stage III or IV	<100	Male	Yes	No	Yes	2004-05-08	No		No		0.161644			DEAD
1	32	0.161644	>=15	Stage III or IV	<100	Male	Yes	No	Yes	2004-02-08	No		No		0.161644			DEAD
21	40	0.161644	>=15	Stage III or IV	100-349	Female	No	No	No		No		No		0.161644			OTHER
1	40	0.161644	>=15	Stage I or II	100-349	Male	No	No	No		No		No		0.161644			TO
108	22	0.161644	>=15	Stage I or II	100-349	Female	No	No	No		No		No		0.161644			OTHER
1	15	0.161644	>=15	Stage III or IV	<100	Male	Yes	No	Yes	2004-05-08	No		No		0.161644			DEAD
21	32	0.161644	>=15	Stage I or II	100-349	Male	No	No	No		No		No		0.161644			OTHER
1	50	0.161644	>=15	Stage III or IV	<100	Male	Yes	No	Yes	2003-12-10	No		No		0.161644			DEAD
1	43	0.161644	>=15	Stage III or IV	<100	Male	Yes	No	Yes	2004-08-06	No		No		0.161644			DEAD
21	28	0.161644	>=15	Stage I or II	>349	Female	Yes	No	Yes	2013-09-05	No		No		0.161644			LOST
1	53	0.161644	>=15	Stage III or IV	<100	Male	Yes	No	Yes	2004-08-06	No		No		0.161644			DEAD
57	36	0.161644	>=15	Stage III or IV	100-349	Male	Yes	No	Yes	2008-01-20	No		No		0.161644			DEAD
1	45	0.161644	>=15	Stage I or II	100-349	Female	Yes	No	Yes	2008-06-07	No		No		0.161644			DEAD
1	46	0.161644	>=15	Stage III or IV	<100	Male	No	No	No		No		No		0.161644			TO
21	32	0.161644	>=15	Stage I or II	<100	Female	No	No	No		No		No		0.161644			OTHER
57	56	0.161644	>=15	Stage III or IV	<100	Female	No	No	No		No		No		0.161644			TO
1	47	0.161644	>=15	Stage III or IV	<100	Male	Yes	No	Yes	2004-02-08	No		No		0.161644			DEAD
1	29	0.161644	>=15	Stage III or IV	<100	Male	No	No	No		No		No		0.161644			TO
1	32	0.161644	>=15	Stage III or IV	<100	Male	Yes	No	Yes	2011-08-06	No		No		0.161644			DEAD
50	28	0.161644	>=15	Stage III or IV	>349	Male	No	No	No		No		No		0.161644			OTHER
152	48	0.161644	>=15	Stage III or IV	<100	Male	No	No	No		No		No		0.161644			TO
21	2	0.161644	<15	Stage III or IV	100-349	Female	Yes	No	Yes	2012-12-09	No		No		0.161644			DEAD
1	27	0.161644	>=15	Stage I or II	100-349	Female	No	No	No		No		No		0.161644			TO
1	50	0.161644	>=15	Stage III or IV	100-349	Female	No	No	No		No		No		0.161644			TO
57	48	0.161644	>=15	Stage III or IV	<100	Female	Yes	No	Yes	2008-03-09	No		No		0.161644			DEAD
21	27	0.161644	>=15	Stage III or IV	100-349	Male	No	No	No		No		No		0.161644			OTHER
1	30	0.161644	>=15	Stage I or II	100-349	Female	No	No	No		No		No		0.161644			OTHER
1	44	0.161644	>=15	Stage III or IV	<100	Male	Yes	No	Yes	2004-02-08	No		No		0.161644			DEAD
50	1.07	0.164384	<15	Stage III or IV	100-349	Male	No	No	No		No		No		0.164384			TO
1	35	0.164384	>=15	Stage III or IV	<100	Female	No	No	No		No		No		0.164384			TO
1	70	0.164384	>=15	Stage III or IV	100-349	Male	Yes	No	Yes	2013-07-07	No		No		0.164384			DEAD
108	47	0.164384	>=15	Stage I or II	100-349	Male	No	No	No		No		No		0.164384			OTHER
49	25	0.164384	>=15	Stage I or II	100-349	Female	No	No	No		No		No		0.164384			TO
50	25	0.164384	>=15	Stage III or IV	100-349	Male	Yes	No	Yes	2008-09-05	No		No		0.164384			DEAD
50	21	0.164384	>=15	Stage III or IV	100-349	Male	No	No	No		No		No		0.164384			TO
271	25	0.164384	>=15	Stage I or II	>349	Female	No	No	No		No		No		0.164384			OTHER
1	45	0.164384	>=15	Stage III or IV	100-349	Male	Yes	No	Yes	2003-10-11	No		No		0.164384			DEAD
1	45	0.164384	>=15	Stage I or II	>349	Male	No	No	No		No		No		0.164384			OTHER
21	25	0.164384	>=15	Stage I or II	100-349	Male	No	No	No		No		No		0.164384			OTHER
57	22	0.164384	>=15	Stage III or IV	<100	Female	No	No	No		No		No		0.164384			TO
57	34	0.164384	>=15	Stage I or II	100-349	Female	No	No	No		No		No		0.164384			OTHER
1	27	0.164384	>=15	Stage III or IV	<100	Female	No	No	No		No		No		0.164384			TO
1	26	0.164384	>=15	Stage III or IV	100-349	Female	No	No	No		No		No		0.164384			TO
50	33	0.164384	>=15	Stage I or II	100-349	Male	No	No	No		No		No		0.164384			TO
1	50	0.164384	>=15	Stage III or IV	100-349	Male	No	No	No		No		No		0.164384			TO
21	25	0.164384	>=15	Stage I or II	100-349	Female	No	No	No		No		No		0.164384			OTHER
1	25	0.164384	>=15	Stage III or IV	<100	Male	Yes	No	Yes	2004-10-10	No		No		0.164384			DEAD
1	45	0.164384	>=15	Stage I or II	100-349	Female	No	No	No		No		No		0.164384			OTHER
49	40	0.164384	>=15	Stage III or IV	100-349	Female	No	No	No		No		No		0.164384			TO
21	26	0.164384	>=15	Stage I or II	100-349	Female	No	No	No		No		No		0.164384			OTHER
1	40	0.164384	>=15	Stage III or IV	<100	Male	Yes	No	Yes	2004-10-10	No		No		0.164384			DEAD
1	40	0.164384	>=15	Stage III or IV	<100	Male	Yes	No	Yes	2005-06-07	No		No		0.164384			DEAD
1	26	0.164384	>=15	Stage III or IV	<100	Male	Yes	No	Yes	2005-03-25	No		No		0.164384			DEAD
271	28	0.164384	>=15	Stage I or II	100-349	Male	No	No	No		No		No		0.164384			AZT-3TC-EFV
57	35	0.164384	>=15	Stage I or II	100-349	Female	No	No	No		No		No		0.164384			OTHER
57	60	0.164384	>=15	Stage I or II	<100	Female	No	No	No		No		No		0.164384			TO
57	36	0.164384	>=15	Stage III or IV	100-349	Male	Yes	No	Yes	2008-03-09	No		No		0.164384			DEAD
50	25	0.164384	>=15	Stage III or IV	100-349	Male	Yes	No	Yes	2010-05-08	No		No		0.164384			DEAD
1	41	0.164384	>=15	Stage III or IV	100-349	Female	No	No	No		No		No		0.164384			OTHER
1	30	0.164384	>=15	Stage III or IV	<100	Female	No	No	No		No		No		0.164384			TO
21	29	0.164384	>=15	Stage III or IV	<100	Male	No	No	No		No		No		0.164384			TO
1	59	0.164384	>=15	Stage III or IV	<100	Male	Yes	No	Yes	2007-11-03	No		No		0.164384			DEAD
1	35	0.164384	>=15	Stage III or IV	<100	Male	Yes	No	Yes	2005-02-19	No		No		0.164384			DEAD
271	24	0.164384	>=15	Stage III or IV	<100	Female	No	No	No		No		No		0.164384			OTHER
1	35	0.167123	>=15	Stage III or IV	<100	Male	No	No	No		No		No		0.167123			TO
1	30	0.167123	>=15	Stage III or IV	<100	Male	Yes	No	Yes	2012-04-08	No		No		0.167123			DEAD
1	40	0.167123	>=15	Stage III or IV	<100	Male	Yes	No	Yes	2007-02-07	No		No		0.167123			DEAD
1	42	0.167123	>=15	Stage III or IV	<100	Male	Yes	No	Yes	2009-09-05	No		No		0.167123			DEAD
57	35	0.167123	>=15	Stage III or IV	<100	Female	Yes	No	Yes	2012-02-08	No		No		0.167123			DEAD
271	45	0.167123	>=15	Stage I or II	100-349	Male	No	No	No		No		No		0.167123			OTHER
50	45	0.167123	>=15	Stage III or IV	100-349	Male	No	No	No		No		No		0.167123			TO
271	35	0.167123	>=15	Stage III or IV	100-349	Female	No	No	No		No		No		0.167123			OTHER
1	27	0.167123	>=15	Stage III or IV	<100	Female	Yes	No	Yes	2003-12-10	No		No		0.167123			DEAD
49	23	0.167123	>=15	Stage I or II	>349	Female	No	No	No		No		No		0.167123			OTHER
46	28	0.167123	>=15	Stage III or IV	>349	Male	Yes	No	Yes	2012-01-30	No		No		0.167123			DEAD
1	28	0.167123	>=15	Stage III or IV	<100	Female	Yes	No	Yes	2013-04-24	No		No		0.167123			DEAD
1	45	0.167123	>=15	Stage I or II	100-349	Female	No	No	No		No		No		0.167123			OTHER
46	35	0.167123	>=15	Stage III or IV	<100	Female	No	No	No		No		No		0.167123			TO
50	30	0.167123	>=15	Stage III or IV	100-349	Female	No	No	No		No		No		0.167123			OTHER
50	28	0.167123	>=15	Stage III or IV	100-349	Male	Yes	No	Yes	2013-06-24	No		No		0.167123			DEAD
46	35	0.167123	>=15	Stage I or II	100-349	Female	No	No	No		No		No		0.167123			TO
21	30	0.167123	>=15	Stage III or IV	100-349	Male	Yes	No	Yes	2013-04-01	No		No		0.167123			DEAD
1	24	0.167123	>=15	Stage III or IV	<100	Male	Yes	No	Yes	2005-06-17	No		No		0.167123			DEAD
1	30	0.167123	>=15	Stage III or IV	>349	Female	No	No	No		No		No		0.167123			OTHER
21	38	0.167123	>=15	Stage III or IV	<100	Male	Yes	No	Yes	2007-05-08	No		No		0.167123			DEAD
1	22	0.167123	>=15	Stage III or IV	<100	Female	Yes	No	Yes	2003-10-11	No		No		0.167123			DEAD
1	47	0.167123	>=15	Stage III or IV	<100	Male	No	No	No		No		No		0.167123			TO
271	21	0.167123	>=15	Stage III or IV	100-349	Female	Yes	No	Yes	2009-12-09	No		No		0.167123			DEAD
21	24	0.167123	>=15	Stage I or II	100-349	Male	No	No	No		No		No		0.167123			OTHER
271	33	0.167123	>=15	Stage I or II	100-349	Male	No	No	No		No		No		0.167123			OTHER
46	22	0.167123	>=15	Stage III or IV	>349	Female	No	No	No		No		No		0.167123			TO
46	3	0.167123	<15	Stage I or II	100-349	Female	No	No	No		No		No		0.167123			AZT-3TC-NVP
1	31	0.167123	>=15	Stage III or IV	<100	Female	Yes	No	Yes	2006-10-10	No		No		0.167123			DEAD
21	40	0.167123	>=15	Stage I or II	100-349	Female	No	No	No		No		No		0.167123			OTHER
1	30	0.169863	>=15	Stage III or IV	<100	Male	No	No	No		No		No		0.169863			TO
21	0.07	0.169863	<15	Stage III or IV	>349	Male	Yes	No	Yes	2011-05-01	No		No		0.169863			DEAD
21	35	0.169863	>=15	Stage III or IV	<100	Female	No	No	No		No		No		0.169863			OTHER
50	4	0.169863	<15	Stage III or IV	>349	Male	No	No	No		No		No		0.169863			d4t-3TC-EFV
21	25	0.169863	>=15	Stage III or IV	<100	Male	Yes	No	Yes	2007-07-07	No		No		0.169863			DEAD
1	40	0.169863	>=15	Stage III or IV	<100	Male	Yes	No	Yes	2006-01-08	No		No		0.169863			DEAD
1	35	0.169863	>=15	Stage III or IV	<100	Male	Yes	No	Yes	2007-05-08	No		No		0.169863			DEAD
1	40	0.169863	>=15	Stage III or IV	<100	Male	No	No	No		No		No		0.169863			TO
21	32	0.169863	>=15	Stage III or IV	<100	Female	No	No	No		No		No		0.169863			OTHER
50	35	0.169863	>=15	Stage III or IV	100-349	Female	No	No	No		No		No		0.169863			OTHER
46	41	0.169863	>=15	Stage III or IV	100-349	Female	Yes	No	Yes	2007-08-06	No		No		0.169863			DEAD
46	40	0.169863	>=15	Stage I or II	100-349	Female	No	No	No		No		No		0.169863			OTHER
271	30	0.169863	>=15	Stage III or IV	100-349	Male	No	No	No		No		No		0.169863			OTHER
21	30	0.169863	>=15	Stage I or II	100-349	Female	No	No	No		No		No		0.169863			OTHER
1	24	0.169863	>=15	Stage III or IV	100-349	Female	Yes	No	Yes	2004-10-10	No		No		0.169863			DEAD
1	37	0.169863	>=15	Stage III or IV	100-349	Male	No	No	No		No		No		0.169863			TO
1	38	0.169863	>=15	Stage III or IV	>349	Male	No	No	No		No		No		0.169863			TO
1	40	0.169863	>=15	Stage I or II	100-349	Male	Yes	No	Yes	2011-02-07	No		No		0.169863			DEAD
1	45	0.169863	>=15	Stage I or II	100-349	Female	No	No	No		No		No		0.169863			TO
1	50	0.172603	>=15	Stage III or IV	<100	Female	Yes	No	Yes	2012-06-07	No		No		0.172603			DEAD
1	45	0.172603	>=15	Stage III or IV	<100	Female	Yes	No	Yes	2006-10-10	No		No		0.172603			DEAD
57	19	0.172603	>=15	Stage III or IV	<100	Female	Yes	No	Yes	2013-05-08	No		No		0.172603			DEAD
21	30	0.172603	>=15	Stage III or IV	100-349	Male	Yes	No	Yes	2006-10-25	No		No		0.172603			DEAD
46	14	0.172603	<15	Stage III or IV	100-349	Male	No	No	No		No		No		0.172603			TO
1	37	0.172603	>=15	Stage III or IV	<100	Female	No	No	No		No		No		0.172603			TO
108	35	0.172603	>=15	Stage I or II	<100	Male	No	No	No		No		No		0.172603			TO
49	41	0.172603	>=15	Stage I or II	100-349	Male	No	No	No		No		No		0.172603			OTHER
1	20	0.172603	>=15	Stage III or IV	100-349	Female	No	No	No		No		No		0.172603			OTHER
271	26	0.172603	>=15	Stage I or II	100-349	Female	No	No	No		No		No		0.172603			OTHER
1	29	0.172603	>=15	Stage I or II	<100	Female	No	No	No		No		No		0.172603			TO
1	39	0.172603	>=15	Stage III or IV	<100	Male	Yes	No	Yes	2004-10-10	No		No		0.172603			DEAD
21	30	0.172603	>=15	Stage I or II	100-349	Female	Yes	No	Yes	2010-04-01	No		No		0.172603			DEAD
1	50	0.172603	>=15	Stage III or IV	<100	Female	Yes	No	Yes	2006-11-09	No		No		0.172603			DEAD
50	46	0.172603	>=15	Stage III or IV	<100	Male	Yes	No	Yes	2010-01-08	No		No		0.172603			DEAD
1	30	0.172603	>=15	Stage I or II	100-349	Female	No	No	No		No		No		0.172603			TO
50	25	0.172603	>=15	Stage III or IV	100-349	Female	Yes	No	Yes	2012-06-07	No		No		0.172603			DEAD
50	1.07	0.172603	<15	Stage I or II	>349	Male	No	No	No		No		No		0.172603			d4t-3TC-EFV
1	32	0.172603	>=15	Stage III or IV	>349	Male	No	No	No		No		No		0.172603			OTHER
1	45	0.172603	>=15	Stage III or IV	<100	Male	Yes	No	Yes	2004-07-07	No		No		0.172603			DEAD
1	39	0.175342	>=15	Stage III or IV	<100	Male	Yes	No	Yes	2011-03-09	No		No		0.175342			DEAD
1	67	0.175342	>=15	Stage I or II	>349	Male	No	No	No		No		No		0.175342			OTHER
57	23	0.175342	>=15	Stage III or IV	100-349	Female	No	No	No		No		No		0.175342			OTHER
1	40	0.175342	>=15	Stage III or IV	<100	Female	No	No	No		No		No		0.175342			TO
1	48	0.175342	>=15	Stage III or IV	<100	Male	Yes	No	Yes	2004-01-09	No		No		0.175342			DEAD
21	38	0.175342	>=15	Stage I or II	<100	Male	No	No	No		No		No		0.175342			OTHER
1	44	0.175342	>=15	Stage III or IV	<100	Male	Yes	No	Yes	2004-01-09	No		No		0.175342			DEAD
46	38	0.175342	>=15	Stage III or IV	100-349	Male	No	No	No		No		No		0.175342			TO
1	40	0.175342	>=15	Stage I or II	<100	Male	No	No	No		No		No		0.175342			TO
46	40	0.175342	>=15	Stage III or IV	100-349	Male	No	No	No		No		No		0.175342			OTHER
1	29	0.175342	>=15	Stage III or IV	<100	Female	No	No	No		No		No		0.175342			TO
57	28	0.175342	>=15	Stage III or IV	100-349	Female	Yes	No	Yes	2009-01-08	No		No		0.175342			DEAD
49	28	0.175342	>=15	Stage I or II	>349	Female	No	No	No		No		No		0.175342			OTHER
1	60	0.175342	>=15	Stage III or IV	>349	Female	No	No	No		No		No		0.175342			TO
1	32	0.175342	>=15	Stage III or IV	<100	Female	Yes	No	Yes	2006-03-09	No		No		0.175342			DEAD
1	35	0.175342	>=15	Stage I or II	100-349	Female	Yes	No	Yes	2012-06-07	No		No		0.175342			DEAD
1	38	0.175342	>=15	Stage III or IV	<100	Male	No	No	No		No		No		0.175342			TO
50	28	0.178082	>=15	Stage III or IV	>349	Male	No	No	No		No		No		0.178082			OTHER
21	23	0.178082	>=15	Stage I or II	>349	Female	No	No	No		No		No		0.178082			OTHER
1	42	0.178082	>=15	Stage III or IV	<100	Female	No	No	No		No		No		0.178082			TO
1	35	0.178082	>=15	Stage III or IV	<100	Female	Yes	No	Yes	2006-03-09	No		No		0.178082			DEAD
271	30	0.178082	>=15	Stage III or IV	<100	Female	Yes	No	Yes	2010-05-08	No		No		0.178082			DEAD
21	23	0.178082	>=15	Stage I or II	100-349	Female	No	No	No		No		No		0.178082			TO
1	28	0.178082	>=15	Stage III or IV	100-349	Female	No	No	No		No		No		0.178082			TO
50	38	0.178082	>=15	Stage III or IV	<100	Female	No	No	No		No		No		0.178082			TO
50	25	0.178082	>=15	Stage III or IV	100-349	Male	No	No	No		No		No		0.178082			TO
57	39	0.178082	>=15	Stage I or II	<100	Male	Yes	No	Yes	2009-01-08	No		No		0.178082			DEAD
1	29	0.178082	>=15	Stage III or IV	100-349	Female	No	No	No		No		No		0.178082			TO
50	38	0.178082	>=15	Stage III or IV	100-349	Female	Yes	No	Yes	2010-01-08	No		No		0.178082			DEAD
271	30	0.178082	>=15	Stage III or IV	<100	Female	No	No	No		No		No		0.178082			TO
46	36	0.178082	>=15	Stage III or IV	>349	Male	No	No	No		No		No		0.178082			OTHER
50	21	0.178082	>=15	Stage III or IV	100-349	Female	No	No	No		No		No		0.178082			OTHER
21	46	0.178082	>=15	Stage I or II	<100	Female	Yes	No	Yes	2010-04-08	No		No		0.178082			DEAD
1	40	0.180822	>=15	Stage III or IV	<100	Male	No	No	No		No		No		0.180822			TO
1	29	0.180822	>=15	Stage III or IV	<100	Male	Yes	No	Yes	2006-08-26	No		No		0.180822			DEAD
50	35	0.180822	>=15	Stage I or II	100-349	Male	Yes	No	Yes	2013-09-05	No		No		0.180822			DEAD
21	20	0.180822	>=15	Stage I or II	100-349	Female	Yes	No	Yes	2013-08-06	No		No		0.0986301			LOST
1	54	0.180822	>=15	Stage III or IV	>349	Male	Yes	No	Yes	2006-11-09	No		No		0.180822			DEAD
21	40	0.180822	>=15	Stage III or IV	>349	Female	No	No	No		No		No		0.180822			OTHER
50	35	0.180822	>=15	Stage I or II	<100	Male	Yes	No	Yes	2012-07-07	No		No		0.180822			DEAD
21	32	0.180822	>=15	Stage III or IV	100-349	Male	No	No	No		No		No		0.180822			OTHER
57	32	0.180822	>=15	Stage I or II	100-349	Female	Yes	No	Yes	2011-04-08	No		No		0.180822			DEAD
57	42	0.180822	>=15	Stage I or II	100-349	Female	No	No	No		No		No		0.180822			OTHER
50	24	0.180822	>=15	Stage III or IV	>349	Female	No	No	No		No		No		0.180822			OTHER
1	38	0.180822	>=15	Stage III or IV	100-349	Male	No	No	No		No		No		0.180822			TO
1	38	0.180822	>=15	Stage III or IV	<100	Male	Yes	No	Yes	2011-09-05	No		No		0.180822			DEAD
57	28	0.180822	>=15	Stage III or IV	100-349	Male	Yes	No	Yes	2011-12-10	No		No		0.180822			DEAD
1	30	0.180822	>=15	Stage III or IV	<100	Male	Yes	No	Yes	2004-08-06	No		No		0.180822			DEAD
50	22	0.183562	>=15	Stage III or IV	100-349	Male	Yes	No	Yes	2010-06-07	No		No		0.183562			DEAD
21	45	0.183562	>=15	Stage III or IV	>349	Male	Yes	No	Yes	2006-10-10	No		No		0.183562			DEAD
1	42	0.183562	>=15	Stage I or II	100-349	Male	Yes	No	Yes	2008-10-10	No		No		0.183562			DEAD
21	19	0.183562	>=15	Stage I or II	>349	Female	No	No	No		No		No		0.183562			OTHER
21	32	0.183562	>=15	Stage III or IV	<100	Male	Yes	No	Yes	2010-08-06	No		No		0.183562			DEAD
50	28	0.183562	>=15	Stage III or IV	>349	Female	No	No	No		No		No		0.183562			OTHER
1	30	0.183562	>=15	Stage III or IV	<100	Female	Yes	No	Yes	2004-03-09	No		No		0.183562			DEAD
21	2.1	0.183562	<15	Stage III or IV	100-349	Male	No	No	No		No		No		0.183562			TO
271	54	0.183562	>=15	Stage III or IV	100-349	Female	No	No	No		No		No		0.183562			TO
1	38	0.183562	>=15	Stage III or IV	100-349	Male	Yes	No	Yes	2010-01-08	No		No		0.183562			DEAD
46	24	0.183562	>=15	Stage III or IV	100-349	Female	Yes	No	Yes	2008-04-20	No		No		0.183562			DEAD
57	30	0.183562	>=15	Stage I or II	100-349	Female	No	No	No		No		No		0.183562			TO
57	33	0.183562	>=15	Stage III or IV	<100	Male	Yes	No	Yes	2010-07-07	No		No		0.183562			DEAD
271	35	0.183562	>=15	Stage III or IV	<100	Male	No	No	No		No		No		0.183562			TO
46	30	0.186301	>=15	Stage I or II	100-349	Female	No	No	No		No		No		0.186301			TO
1	42	0.186301	>=15	Stage I or II	<100	Male	No	No	No		No		No		0.186301			TO
271	30	0.186301	>=15	Stage III or IV	100-349	Male	Yes	No	Yes	2012-01-09	No		No		0.186301			DEAD
1	30	0.186301	>=15	Stage III or IV	<100	Female	Yes	No	Yes	2007-04-08	No		No		0.186301			DEAD
1	45	0.186301	>=15	Stage III or IV	<100	Male	Yes	No	Yes	2004-09-05	No		No		0.186301			DEAD
57	58	0.186301	>=15	Stage I or II	100-349	Female	Yes	No	Yes	2011-01-08	No		No		0.186301			DEAD
1	35	0.186301	>=15	Stage III or IV	100-349	Male	Yes	No	Yes	2003-10-11	No		No		0.186301			DEAD
21	35	0.186301	>=15	Stage III or IV	<100	Male	No	No	Yes	2008-05-08	No		No		0.172603			TO
1	42	0.186301	>=15	Stage III or IV	100-349	Male	Yes	No	Yes	2007-05-08	No		No		0.186301			DEAD
49	35	0.186301	>=15	Stage III or IV	100-349	Male	No	No	No		No		No		0.186301			TO
108	20	0.186301	>=15	Stage III or IV	100-349	Female	No	No	No		No		No		0.186301			TO
1	42	0.186301	>=15	Stage III or IV	100-349	Female	No	No	No		No		No		0.186301			TO
57	38	0.186301	>=15	Stage I or II	100-349	Male	Yes	No	Yes	2010-12-09	No		No		0.186301			DEAD
57	30	0.186301	>=15	Stage III or IV	<100	Male	Yes	No	Yes	2011-01-08	No		No		0.186301			DEAD
1	48	0.186301	>=15	Stage III or IV	<100	Male	Yes	No	Yes	2003-11-10	No		No		0.186301			DEAD
1	22	0.189041	>=15	Stage III or IV	100-349	Female	Yes	No	Yes	2009-12-09	No		No		0.189041			DEAD
57	35	0.189041	>=15	Stage I or II	<100	Male	Yes	No	Yes	2008-11-09	No		No		0.189041			DEAD
57	47	0.189041	>=15	Stage III or IV	<100	Male	Yes	No	Yes	2008-05-08	No		No		0.189041			DEAD
57	29	0.189041	>=15	Stage III or IV	<100	Male	Yes	No	Yes	2010-10-10	No		No		0.189041			DEAD
46	60	0.189041	>=15	Stage III or IV	<100	Male	No	No	No		No		No		0.189041			OTHER
1	50	0.189041	>=15	Stage III or IV	<100	Female	Yes	No	Yes	2012-05-08	No		No		0.189041			DEAD
1	38	0.189041	>=15	Stage III or IV	<100	Female	Yes	No	Yes	2010-11-09	No		No		0.189041			DEAD
1	55	0.189041	>=15	Stage III or IV	<100	Female	No	No	No		No		No		0.189041			OTHER
1	30	0.189041	>=15	Stage III or IV	<100	Female	Yes	No	Yes	2007-09-05	No		No		0.189041			DEAD
1	38	0.189041	>=15	Stage III or IV	<100	Male	Yes	No	Yes	2011-06-07	No		No		0.189041			DEAD
1	55	0.189041	>=15	Stage III or IV	>349	Male	Yes	No	Yes	2007-04-08	No		No		0.189041			DEAD
1	31	0.189041	>=15	Stage III or IV	<100	Female	Yes	No	Yes	2006-10-05	No		No		0.189041			DEAD
46	28	0.189041	>=15	Stage I or II	100-349	Female	No	No	No		No		No		0.189041			OTHER
1	50	0.189041	>=15	Stage I or II	<100	Female	Yes	No	Yes	2008-11-09	No		No		0.189041			DEAD
49	25	0.189041	>=15	Stage I or II	100-349	Female	No	No	No		No		No		0.189041			OTHER
46	43	0.189041	>=15	Stage III or IV	100-349	Female	No	No	No		No		No		0.189041			OTHER
21	29	0.191781	>=15	Stage III or IV	<100	Male	Yes	No	Yes	2007-10-18	No		No		0.191781			DEAD
1	35	0.191781	>=15	Stage III or IV	<100	Male	Yes	No	Yes	2003-11-07	No		No		0.191781			DEAD
49	30	0.191781	>=15	Stage III or IV	<100	Male	No	No	No		No		No		0.191781			TO
1	39	0.191781	>=15	Stage III or IV	<100	Male	Yes	No	Yes	2006-09-05	No		No		0.191781			DEAD
46	27	0.191781	>=15	Stage III or IV	<100	Female	Yes	No	Yes	2009-04-25	No		No		0.191781			DEAD
271	32	0.191781	>=15	Stage III or IV	<100	Female	Yes	No	Yes	2008-09-05	No		No		0.191781			DEAD
50	25	0.191781	>=15	Stage III or IV	<100	Female	Yes	No	Yes	2010-06-07	No		No		0.191781			DEAD
49	27	0.191781	>=15	Stage III or IV	>349	Female	No	No	No		No		No		0.191781			TO
1	30	0.191781	>=15	Stage III or IV	<100	Female	No	No	No		No		No		0.191781			TO
50	48	0.191781	>=15	Stage III or IV	100-349	Female	No	No	No		No		No		0.191781			STOP
46	25	0.191781	>=15	Stage III or IV	100-349	Female	No	No	No		No		No		0.191781			TO
21	30	0.191781	>=15	Stage III or IV	100-349	Male	No	No	No		No		No		0.191781			TO
50	49	0.191781	>=15	Stage III or IV	100-349	Male	Yes	No	Yes	2007-07-26	No		No		0.191781			DEAD
49	36	0.191781	>=15	Stage I or II	<100	Male	No	No	No		No		No		0.191781			TO
21	33	0.194521	>=15	Stage I or II	<100	Male	Yes	No	Yes	2012-01-09	No		No		0.112329			DEAD
21	40	0.194521	>=15	Stage I or II	100-349	Female	No	No	No		No		No		0.194521			OTHER
50	29	0.194521	>=15	Stage I or II	>349	Female	No	No	No		No		No		0.194521			TO
46	32	0.194521	>=15	Stage III or IV	100-349	Male	Yes	No	Yes	2011-11-10	No		No		0.112329			DEAD
271	35	0.194521	>=15	Stage I or II	100-349	Female	No	No	No		No		No		0.194521			AZT-3TC-EFV
21	30	0.194521	>=15	Stage III or IV	<100	Male	No	No	No		No		No		0.194521			TO
1	63	0.194521	>=15	Stage I or II	100-349	Male	Yes	No	Yes	2003-11-27	No		No		0.194521			DEAD
57	35	0.194521	>=15	Stage III or IV	<100	Female	Yes	No	Yes	2008-10-10	No		No		0.194521			DEAD
1	35	0.194521	>=15	Stage I or II	<100	Female	Yes	No	Yes	2003-12-03	No		No		0.194521			DEAD
1	26	0.194521	>=15	Stage III or IV	<100	Male	Yes	No	Yes	2006-03-09	No		No		0.194521			DEAD
46	20	0.194521	>=15	Stage III or IV	>349	Female	No	No	No		No		No		0.194521			TO
1	30	0.194521	>=15	Stage III or IV	<100	Male	Yes	No	Yes	2008-12-19	No		No		0.194521			DEAD
21	22	0.194521	>=15	Stage III or IV	100-349	Female	No	No	No		No		No		0.194521			AZT-3TC-NVP
1	40	0.194521	>=15	Stage III or IV	<100	Female	Yes	No	Yes	2012-05-08	No		No		0.194521			DEAD
1	29	0.194521	>=15	Stage I or II	100-349	Female	No	No	No		No		No		0.194521			OTHER
1	42	0.194521	>=15	Stage III or IV	100-349	Female	Yes	No	Yes	2007-07-07	No		No		0.194521			DEAD
21	20	0.194521	>=15	Stage I or II	100-349	Male	No	No	No		No		No		0.194521			TO
21	55	0.194521	>=15	Stage III or IV	<100	Male	Yes	No	Yes	2008-12-09	No		No		0.194521			DEAD
46	27	0.194521	>=15	Stage III or IV	100-349	Female	Yes	No	Yes	2010-09-16	No		No		0.194521			DEAD
21	26	0.194521	>=15	Stage III or IV	<100	Male	No	No	No		No		No		0.194521			TO
46	30	0.19726	>=15	Stage I or II	100-349	Female	No	No	No		No		No		0.19726			TO
1	99	0.19726	>=15	Stage I or II	100-349	Female	Yes	No	Yes	2007-04-08	No		No		0.19726			DEAD
49	40	0.19726	>=15	Stage III or IV	100-349	Male	No	No	No		No		No		0.19726			TO
271	35	0.19726	>=15	Stage III or IV	100-349	Female	No	No	No		No		No		0.19726			OTHER
1	28	0.19726	>=15	Stage III or IV	<100	Male	Yes	No	Yes	2006-10-05	No		No		0.19726			DEAD
46	28	0.19726	>=15	Stage III or IV	100-349	Male	No	No	No		No		No		0.19726			OTHER
46	38	0.19726	>=15	Stage I or II	100-349	Female	No	No	No		No		No		0.19726			OTHER
57	56	0.19726	>=15	Stage III or IV	100-349	Female	Yes	No	Yes	2009-11-15	No		No		0.19726			DEAD
21	24	0.19726	>=15	Stage III or IV	<100	Female	No	No	No		No		No		0.19726			TO
271	28	0.19726	>=15	Stage III or IV	<100	Female	No	No	No		No		No		0.19726			TO
21	30	0.19726	>=15	Stage III or IV	100-349	Female	No	No	No		No		No		0.19726			TO
1	27	0.19726	>=15	Stage III or IV	<100	Female	No	No	No		No		No		0.19726			OTHER
1	32	0.19726	>=15	Stage III or IV	100-349	Male	Yes	No	Yes	2006-12-28	No		No		0.19726			DEAD
57	50	0.19726	>=15	Stage III or IV	<100	Male	Yes	No	Yes	2004-11-09	No		No		0.115068			DEAD
21	17	0.19726	>=15	Stage III or IV	100-349	Female	Yes	No	Yes	2012-12-09	No		No		0.19726			DEAD
21	30	0.19726	>=15	Stage I or II	100-349	Male	Yes	No	Yes	2012-11-10	No		No		0.19726			DEAD
57	24	0.19726	>=15	Stage III or IV	<100	Male	No	No	No		No		No		0.19726			TO
50	1.04	0.19726	<15	Stage III or IV	>349	Female	No	No	No		No		No		0.19726			d4t-3TC-EFV
1	31	0.19726	>=15	Stage III or IV	<100	Male	Yes	No	Yes	2010-01-08	No		No		0.19726			DEAD
46	28	0.19726	>=15	Stage I or II	100-349	Male	No	No	No		No		No		0.19726			OTHER
21	32	0.2	>=15	Stage III or IV	<100	Female	Yes	No	Yes	2008-02-15	No		No		0.2			DEAD
46	35	0.2	>=15	Stage III or IV	100-349	Female	No	No	No		No		No		0.2			OTHER
1	28	0.2	>=15	Stage I or II	100-349	Female	No	No	No		No		No		0.2			TO
271	30	0.2	>=15	Stage I or II	100-349	Female	Yes	No	Yes	2010-04-08	No		No		0.2			DEAD
49	30	0.2	>=15	Stage I or II	<100	Male	No	No	No		No		No		0.2			TO
21	20	0.2	>=15	Stage III or IV	100-349	Female	No	No	No		No		No		0.2			TO
57	35	0.2	>=15	Stage III or IV	<100	Female	Yes	No	Yes	2011-05-08	No		No		0.2			DEAD
1	30	0.2	>=15	Stage I or II	100-349	Male	No	No	No		No		No		0.2			TO
1	28	0.2	>=15	Stage III or IV	<100	Female	Yes	No	Yes	2005-10-10	No		No		0.2			DEAD
1	33	0.2	>=15	Stage III or IV	<100	Male	Yes	No	Yes	2004-04-08	No		No		0.2			DEAD
271	32	0.2	>=15	Stage III or IV	<100	Male	No	No	No		No		No		0.2			OTHER
271	17	0.2	>=15	Stage III or IV	100-349	Female	No	No	No		No		No		0.2			TO
1	26	0.2	>=15	Stage III or IV	<100	Male	Yes	No	Yes	2004-02-08	No		No		0.2			DEAD
50	18	0.2	>=15	Stage III or IV	>349	Female	No	No	No		No		No		0.2			OTHER
21	24	0.2	>=15	Stage III or IV	100-349	Female	No	No	No		No		No		0.2			TO
46	30	0.2	>=15	Stage III or IV	100-349	Female	No	No	No		No		No		0.2			STOP
271	40	0.2	>=15	Stage III or IV	<100	Male	Yes	No	Yes	2013-09-05	No		No		0.10411			DEAD
21	22	0.2	>=15	Stage III or IV	100-349	Female	No	No	No		No		No		0.2			AZT-3TC-NVP
50	30	0.2	>=15	Stage III or IV	100-349	Female	No	No	No		No		No		0.2			TO
49	42	0.20274	>=15	Stage III or IV	<100	Male	Yes	No	Yes	2011-05-06	No		No		0.20274			DEAD
1	38	0.20274	>=15	Stage III or IV	<100	Female	Yes	No	Yes	2009-11-09	No		No		0.20274			DEAD
50	35	0.20274	>=15	Stage III or IV	100-349	Female	No	No	No		No		No		0.20274			STOP
49	28	0.20274	>=15	Stage I or II	<100	Female	No	No	No		No		No		0.20274			TO
1	42	0.20274	>=15	Stage III or IV	<100	Male	No	No	No		No		No		0.20274			TO
1	36	0.20274	>=15	Stage III or IV	100-349	Female	No	No	No		No		No		0.20274			TO
1	30	0.20274	>=15	Stage III or IV	<100	Male	No	No	No		No		No		0.20274			TO
1	27	0.20274	>=15	Stage III or IV	100-349	Female	No	No	No		No		No		0.20274			TO
1	42	0.20274	>=15	Stage III or IV	<100	Male	Yes	No	Yes	2011-04-08	No		No		0.20274			DEAD
46	42	0.20274	>=15	Stage III or IV	<100	Male	Yes	No	Yes	2010-09-05	No		No		0.20274			DEAD
21	25	0.20274	>=15	Stage III or IV	100-349	Female	Yes	No	Yes	2007-04-10	No		No		0.20274			DEAD
1	23	0.20274	>=15	Stage III or IV	>349	Female	No	No	No		No		No		0.20274			TO
21	25	0.20274	>=15	Stage III or IV	<100	Male	Yes	No	Yes	2006-12-09	No		No		0.0821918			DEAD
1	50	0.20274	>=15	Stage III or IV	<100	Male	No	No	No		No		No		0.20274			TO
1	50	0.20274	>=15	Stage III or IV	<100	Female	Yes	No	Yes	2007-03-09	No		No		0.20274			DEAD
21	39	0.20274	>=15	Stage III or IV	<100	Male	No	No	No		No		No		0.20274			TO
1	43	0.20274	>=15	Stage III or IV	100-349	Male	Yes	No	Yes	2007-04-08	No		No		0.20274			DEAD
46	1.07	0.20274	<15	Stage III or IV	>349	Male	Yes	No	Yes	2007-12-10	No		No		0.20274			DEAD
1	32	0.20274	>=15	Stage III or IV	<100	Female	Yes	No	Yes	2011-06-07	No		No		0.20274			DEAD
1	25	0.20274	>=15	Stage III or IV	<100	Female	Yes	No	Yes	2011-08-06	No		No		0.20274			DEAD
1	50	0.20274	>=15	Stage III or IV	<100	Male	No	No	No		No		No		0.20274			TO
21	30	0.20274	>=15	Stage I or II	100-349	Male	No	No	No		No		No		0.20274			OTHER
1	25	0.20274	>=15	Stage III or IV	<100	Male	Yes	No	Yes	2009-11-09	No		No		0.20274			DEAD
1	30	0.20274	>=15	Stage III or IV	<100	Male	No	No	No		No		No		0.20274			TO
46	40	0.20274	>=15	Stage III or IV	>349	Male	No	No	No		No		No		0.20274			TO
271	40	0.20274	>=15	Stage I or II	100-349	Male	No	No	No		No		No		0.20274			TO
46	8.04	0.20274	<15	Stage III or IV	>349	Female	Yes	No	Yes	2007-04-01	No		No		0.20274			DEAD
271	35	0.205479	>=15	Stage III or IV	<100	Male	No	No	No		No		No		0.205479			OTHER
1	38	0.205479	>=15	Stage III or IV	<100	Female	Yes	No	Yes	2008-03-09	No		No		0.205479			DEAD
1	40	0.205479	>=15	Stage III or IV	<100	Male	No	No	No		No		No		0.205479			TO
57	35	0.205479	>=15	Stage III or IV	<100	Male	Yes	No	Yes	2008-07-07	No		No		0.205479			DEAD
1	30	0.205479	>=15	Stage III or IV	<100	Female	Yes	No	Yes	2006-01-08	No		No		0.205479			DEAD
21	20	0.205479	>=15	Stage III or IV	<100	Female	No	Yes	Yes	2013-09-05	Yes	2013-10-01	No		0.134247	0.0712329		OTHER
1	38	0.205479	>=15	Stage III or IV	100-349	Male	Yes	No	Yes	2005-02-07	No		No		0.205479			DEAD
1	55	0.205479	>=15	Stage III or IV	<100	Male	Yes	No	Yes	2005-02-07	No		No		0.205479			DEAD
271	24	0.205479	>=15	Stage III or IV	>349	Female	No	No	No		No		No		0.205479			OTHER
1	19	0.205479	>=15	Stage III or IV	<100	Female	Yes	No	Yes	2006-12-09	No		No		0.205479			DEAD
21	24	0.205479	>=15	Stage III or IV	100-349	Female	No	No	No		No		No		0.205479			TO
46	38	0.205479	>=15	Stage III or IV	100-349	Male	No	No	No		No		No		0.205479			OTHER
1	38	0.205479	>=15	Stage III or IV	100-349	Female	Yes	No	Yes	2007-05-08	No		No		0.205479			DEAD
271	35	0.205479	>=15	Stage I or II	100-349	Female	No	No	No		No		No		0.205479			OTHER
50	30	0.205479	>=15	Stage I or II	>349	Female	No	No	No		No		No		0.205479			OTHER
271	7	0.205479	<15	Stage I or II	>349	Female	No	No	No		No		No		0.205479			TO
46	26	0.205479	>=15	Stage III or IV	100-349	Female	Yes	No	Yes	2008-05-03	No		No		0.205479			DEAD
49	4	0.205479	<15	Stage I or II	100-349	Female	No	No	No		No		No		0.205479			OTHER
57	40	0.205479	>=15	Stage III or IV	<100	Male	Yes	No	Yes	2012-05-08	No		No		0.205479			DEAD
21	42	0.208219	>=15	Stage III or IV	100-349	Male	Yes	No	Yes	2008-06-07	No		No		0.126027			DEAD
49	33	0.208219	>=15	Stage III or IV	<100	Female	Yes	No	Yes	2007-08-06	No		No		0.126027			DEAD
46	21	0.208219	>=15	Stage III or IV	<100	Female	No	No	No		No		No		0.208219			AZT-3TC-NVP
1	40	0.208219	>=15	Stage III or IV	<100	Female	Yes	No	Yes	2011-03-31	No		No		0.208219			DEAD
1	48	0.208219	>=15	Stage I or II	100-349	Female	No	No	No		No		No		0.208219			OTHER
271	29	0.208219	>=15	Stage III or IV	100-349	Female	No	No	No		No		No		0.208219			TO
21	28	0.208219	>=15	Stage III or IV	>349	Male	No	No	No		No		No		0.208219			TO
50	35	0.208219	>=15	Stage III or IV	>349	Female	No	No	No		No		No		0.208219			OTHER
57	24	0.208219	>=15	Stage III or IV	<100	Male	Yes	No	Yes	2008-12-09	No		No		0.208219			DEAD
1	43	0.208219	>=15	Stage III or IV	100-349	Male	Yes	No	Yes	2004-03-09	No		No		0.208219			DEAD
50	13	0.208219	<15	Stage III or IV	>349	Female	Yes	No	Yes	2013-09-05	No		No		0.208219			DEAD
1	32	0.208219	>=15	Stage I or II	<100	Male	No	No	No		No		No		0.208219			TO
50	49	0.208219	>=15	Stage III or IV	>349	Male	Yes	No	Yes	2006-05-08	No		No		0.208219			DEAD
1	35	0.208219	>=15	Stage III or IV	<100	Male	No	No	No		No		No		0.208219			TO
49	35	0.208219	>=15	Stage III or IV	100-349	Male	No	No	No		No		No		0.208219			TO
50	25	0.210959	>=15	Stage III or IV	>349	Male	Yes	No	Yes	2012-02-08	No		No		0.128767			DEAD
57	36	0.210959	>=15	Stage III or IV	<100	Male	No	No	No		No		No		0.210959			OTHER
46	28	0.210959	>=15	Stage III or IV	100-349	Female	No	No	No		No		No		0.210959			TO
271	4	0.210959	<15	Stage III or IV	>349	Male	Yes	No	Yes	2012-08-06	No		No		0.210959			DEAD
50	28	0.210959	>=15	Stage III or IV	<100	Male	Yes	No	Yes	2008-02-08	No		No		0.210959			DEAD
1	50	0.210959	>=15	Stage III or IV	100-349	Female	Yes	No	Yes	2006-03-09	No		No		0.210959			DEAD
46	35	0.210959	>=15	Stage III or IV	100-349	Male	No	No	No		No		No		0.210959			TO
271	23	0.210959	>=15	Stage III or IV	>349	Female	No	No	No		No		No		0.210959			TO
1	50	0.210959	>=15	Stage I or II	100-349	Female	Yes	No	Yes	2011-03-09	No		No		0.210959			DEAD
57	26	0.210959	>=15	Stage III or IV	<100	Male	No	No	No		No		No		0.210959			TO
50	28	0.210959	>=15	Stage I or II	>349	Female	Yes	No	Yes	2013-10-10	No		No		0.210959			LOST
1	22	0.210959	>=15	Stage III or IV	100-349	Female	No	No	No		No		No		0.210959			TO
50	28	0.213699	>=15	Stage III or IV	<100	Male	Yes	No	Yes	2011-02-08	No		No		0.213699			DEAD
1	35	0.213699	>=15	Stage I or II	100-349	Female	No	No	No		No		No		0.213699			OTHER
21	50	0.213699	>=15	Stage III or IV	>349	Male	No	No	No		No		No		0.213699			OTHER
57	35	0.213699	>=15	Stage III or IV	<100	Female	Yes	No	Yes	2012-05-08	No		No		0.213699			DEAD
1	40	0.213699	>=15	Stage I or II	<100	Female	No	No	No		No		No		0.213699			TO
57	60	0.213699	>=15	Stage III or IV	<100	Male	Yes	No	Yes	2011-12-10	No		No		0.213699			DEAD
46	50	0.213699	>=15	Stage III or IV	>349	Male	No	No	No		No		No		0.213699			TO
1	38	0.213699	>=15	Stage III or IV	100-349	Male	Yes	No	Yes	2005-11-09	No		No		0.213699			DEAD
46	40	0.213699	>=15	Stage III or IV	100-349	Female	No	No	No		No		No		0.213699			TO
49	5	0.213699	<15	Stage III or IV	<100	Female	Yes	No	Yes	2007-07-07	No		No		0.213699			DEAD
1	40	0.213699	>=15	Stage III or IV	<100	Male	Yes	No	Yes	2008-01-09	No		No		0.213699			DEAD
1	49	0.213699	>=15	Stage III or IV	100-349	Male	Yes	No	Yes	2006-04-08	No		No		0.213699			DEAD
21	35	0.213699	>=15	Stage III or IV	100-349	Female	Yes	No	Yes	2011-06-07	No		No		0.213699			DEAD
49	22	0.213699	>=15	Stage I or II	100-349	Female	No	No	No		No		No		0.213699			TO
1	36	0.213699	>=15	Stage III or IV	<100	Male	No	No	No		No		No		0.213699			TO
1	32	0.213699	>=15	Stage III or IV	100-349	Female	Yes	No	Yes	2007-06-07	No		No		0.213699			DEAD
50	40	0.216438	>=15	Stage III or IV	<100	Male	Yes	No	Yes	2010-10-10	No		No		0.216438			DEAD
271	9	0.216438	<15	Stage III or IV	>349	Female	Yes	No	Yes	2013-06-07	No		No		0.216438			DEAD
46	25	0.216438	>=15	Stage III or IV	<100	Female	No	No	No		No		No		0.216438			TO
1	27	0.216438	>=15	Stage III or IV	<100	Female	Yes	No	Yes	2007-06-07	No		No		0.216438			DEAD
1	53	0.216438	>=15	Stage I or II	<100	Male	No	No	No		No		No		0.216438			TO
1	40	0.216438	>=15	Stage III or IV	<100	Male	No	No	No		No		No		0.216438			TO
1	42	0.216438	>=15	Stage I or II	<100	Male	Yes	No	Yes	2012-08-06	No		No		0.134247			DEAD
1	35	0.216438	>=15	Stage III or IV	<100	Female	Yes	No	Yes	2006-03-09	No		No		0.216438			DEAD
46	45	0.216438	>=15	Stage I or II	100-349	Male	No	No	No		No		No		0.216438			TO
1	28	0.219178	>=15	Stage I or II	<100	Male	Yes	No	Yes	2004-01-09	No		No		0.219178			DEAD
1	31	0.219178	>=15	Stage III or IV	<100	Male	Yes	No	Yes	2011-12-10	No		No		0.219178			DEAD
46	20	0.219178	>=15	Stage III or IV	>349	Female	No	No	No		No		No		0.219178			TO
49	35	0.219178	>=15	Stage I or II	100-349	Female	Yes	No	Yes	2007-12-10	No		No		0.219178			DEAD
1	28	0.219178	>=15	Stage III or IV	100-349	Female	Yes	No	Yes	2009-01-08	No		No		0.219178			DEAD
46	28	0.219178	>=15	Stage I or II	100-349	Female	No	No	No		No		No		0.219178			TO
46	25	0.219178	>=15	Stage I or II	100-349	Female	No	No	No		No		No		0.219178			TO
21	11	0.219178	<15	Stage III or IV	100-349	Female	No	No	No		No		No		0.219178			AZT-3TC-NVP
1	50	0.219178	>=15	Stage I or II	<100	Male	Yes	No	Yes	2011-12-10	No		No		0.219178			DEAD
1	49	0.219178	>=15	Stage III or IV	100-349	Male	No	No	No		No		No		0.219178			TO
21	27	0.219178	>=15	Stage III or IV	<100	Female	Yes	No	Yes	2009-08-06	No		No		0.136986			DEAD
57	23	0.219178	>=15	Stage III or IV	<100	Female	Yes	No	Yes	2009-05-08	No		No		0.219178			DEAD
57	52	0.219178	>=15	Stage III or IV	100-349	Female	Yes	No	Yes	2009-02-07	No		No		0.219178			DEAD
1	32	0.219178	>=15	Stage I or II	<100	Female	Yes	No	Yes	2009-01-15	No		No		0.219178			DEAD
1	48	0.221918	>=15	Stage III or IV	<100	Male	No	No	No		No		No		0.221918			TO
49	28	0.221918	>=15	Stage I or II	100-349	Female	No	No	No		No		No		0.221918			OTHER
57	30	0.221918	>=15	Stage III or IV	<100	Female	Yes	No	Yes	2003-10-11	No		No		0.221918			DEAD
1	37	0.221918	>=15	Stage I or II	<100	Female	No	No	No		No		No		0.221918			TO
57	24	0.221918	>=15	Stage III or IV	100-349	Female	Yes	No	Yes	2009-02-07	No		No		0.221918			DEAD
57	28	0.221918	>=15	Stage III or IV	100-349	Female	No	No	No		No		No		0.221918			TO
1	34	0.221918	>=15	Stage III or IV	<100	Male	Yes	No	Yes	2005-06-12	No		No		0.221918			DEAD
1	41	0.221918	>=15	Stage I or II	100-349	Female	No	No	No		No		No		0.221918			TO
57	27	0.221918	>=15	Stage I or II	>349	Female	No	No	No		No		No		0.221918			AZT-3TC-NVP
271	49	0.221918	>=15	Stage I or II	<100	Male	No	No	No		No		No		0.221918			TO
1	38	0.224658	>=15	Stage III or IV	<100	Male	No	No	No		No		No		0.224658			TO
50	23	0.224658	>=15	Stage III or IV	<100	Male	Yes	No	Yes	2009-11-09	No		No		0.142466			DEAD
21	30	0.224658	>=15	Stage I or II	<100	Female	No	No	No		No		No		0.224658			TO
50	25	0.224658	>=15	Stage III or IV	>349	Female	No	No	No		No		No		0.224658			OTHER
1	50	0.224658	>=15	Stage III or IV	100-349	Male	Yes	No	Yes	2011-02-07	No		No		0.224658			DEAD
1	22	0.224658	>=15	Stage III or IV	<100	Male	Yes	No	Yes	2004-03-09	No		No		0.224658			DEAD
57	31	0.224658	>=15	Stage III or IV	<100	Male	Yes	No	Yes	2007-02-07	No		No		0.224658			DEAD
1	26	0.224658	>=15	Stage III or IV	>349	Male	No	No	No		No		No		0.224658			TO
1	39	0.224658	>=15	Stage III or IV	100-349	Female	Yes	No	Yes	2011-06-07	No		No		0.224658			DEAD
49	30	0.227397	>=15	Stage III or IV	100-349	Female	No	No	No		No		No		0.227397			AZT-3TC-EFV
1	47	0.227397	>=15	Stage III or IV	<100	Male	Yes	No	Yes	2004-07-07	No		No		0.227397			DEAD
1	15	0.227397	>=15	Stage I or II	>349	Male	No	No	No		No		No		0.227397			OTHER
49	30	0.227397	>=15	Stage III or IV	<100	Male	No	No	No		No		No		0.227397			OTHER
1	35	0.227397	>=15	Stage III or IV	<100	Female	Yes	No	Yes	2011-06-07	No		No		0.227397			DEAD
1	40	0.227397	>=15	Stage I or II	<100	Male	Yes	No	Yes	2009-06-07	No		No		0.227397			DEAD
1	40	0.227397	>=15	Stage III or IV	100-349	Male	No	No	No		No		No		0.227397			TO
21	28	0.227397	>=15	Stage III or IV	100-349	Male	No	Yes	Yes	2013-07-07	Yes	2013-08-20	No		0.106849	0.120548		d4t(30)-3TC-NVP
1	75	0.227397	>=15	Stage III or IV	100-349	Male	No	No	No		No		No		0.227397			TO
49	23	0.230137	>=15	Stage I or II	>349	Female	No	No	No		No		No		0.230137			TO
108	30	0.230137	>=15	Stage III or IV	<100	Female	No	No	No		No		No		0.230137			TO
50	20	0.230137	>=15	Stage III or IV	100-349	Male	No	No	No		No		No		0.230137			OTHER
271	22	0.230137	>=15	Stage III or IV	100-349	Male	No	No	No		No		No		0.230137			OTHER
49	49	0.230137	>=15	Stage I or II	100-349	Male	No	No	No		No		No		0.230137			OTHER
21	40	0.230137	>=15	Stage III or IV	<100	Male	Yes	No	Yes	2011-06-07	No		No		0.230137			DEAD
1	38	0.230137	>=15	Stage III or IV	100-349	Female	Yes	No	Yes	2007-03-09	No		No		0.230137			DEAD
57	43	0.230137	>=15	Stage III or IV	100-349	Female	No	No	No		No		No		0.230137			TO
57	30	0.230137	>=15	Stage III or IV	<100	Male	Yes	No	Yes	2009-04-08	No		No		0.230137			DEAD
271	37	0.230137	>=15	Stage III or IV	100-349	Male	No	No	No		No		No		0.230137			TO
57	30	0.230137	>=15	Stage I or II	100-349	Female	No	No	No		No		No		0.230137			OTHER
57	25	0.230137	>=15	Stage I or II	100-349	Female	No	No	No		No		No		0.230137			OTHER
108	28	0.230137	>=15	Stage III or IV	<100	Female	Yes	No	Yes	2007-09-05	No		No		0.230137			DEAD
1	32	0.230137	>=15	Stage III or IV	<100	Female	Yes	No	Yes	2005-03-11	No		No		0.230137			DEAD
1	50	0.230137	>=15	Stage III or IV	100-349	Female	No	No	No		No		No		0.230137			TO
1	32	0.230137	>=15	Stage III or IV	<100	Male	Yes	No	Yes	2012-05-08	No		No		0.230137			DEAD
1	35	0.230137	>=15	Stage I or II	100-349	Male	Yes	No	Yes	2009-03-09	No		No		0.230137			DEAD
1	26	0.230137	>=15	Stage III or IV	100-349	Female	No	No	No		No		No		0.230137			TO
21	24	0.230137	>=15	Stage III or IV	100-349	Female	Yes	No	Yes	2010-07-07	No		No		0.147945			DEAD
1	25	0.232877	>=15	Stage III or IV	100-349	Female	No	No	No		No		No		0.232877			TO
1	40	0.232877	>=15	Stage III or IV	<100	Male	No	No	No		No		No		0.232877			TO
50	49	0.232877	>=15	Stage III or IV	100-349	Male	Yes	No	Yes	2010-04-08	No		No		0.232877			DEAD
1	36	0.232877	>=15	Stage III or IV	100-349	Male	Yes	No	Yes	2007-11-10	No		No		0.232877			DEAD
50	37	0.232877	>=15	Stage III or IV	>349	Male	No	No	No		No		No		0.232877			OTHER
21	22	0.232877	>=15	Stage III or IV	100-349	Female	No	No	No		No		No		0.232877			TO
1	33	0.232877	>=15	Stage III or IV	<100	Female	No	No	Yes	2012-08-06	No		No		0.150685			TO
49	25	0.232877	>=15	Stage I or II	100-349	Male	No	No	No		No		No		0.232877			OTHER
1	32	0.232877	>=15	Stage III or IV	<100	Male	Yes	No	Yes	2005-12-08	No		No		0.232877			DEAD
49	30	0.232877	>=15	Stage I or II	100-349	Male	No	No	No		No		No		0.232877			OTHER
57	54	0.232877	>=15	Stage I or II	<100	Male	Yes	No	Yes	2013-05-08	No		No		0.232877			DEAD
1	24	0.232877	>=15	Stage III or IV	<100	Female	Yes	No	Yes	2008-06-07	No		No		0.232877			DEAD
1	28	0.232877	>=15	Stage III or IV	<100	Female	No	No	No		No		No		0.232877			TO
271	35	0.232877	>=15	Stage I or II	100-349	Male	No	No	Yes	2010-04-08	No		No		0.150685			TO
49	35	0.232877	>=15	Stage III or IV	<100	Female	Yes	No	Yes	2007-09-05	No		No		0.232877			DEAD
1	57	0.232877	>=15	Stage III or IV	<100	Male	No	No	No		No		No		0.232877			OTHER
271	31	0.235616	>=15	Stage III or IV	>349	Female	No	No	No		No		No		0.235616			AZT-3TC-NVP
1	24	0.235616	>=15	Stage III or IV	<100	Female	No	No	No		No		No		0.235616			TO
1	38	0.235616	>=15	Stage III or IV	<100	Female	Yes	No	Yes	2010-07-09	No		No		0.0767123			DEAD
1	33	0.235616	>=15	Stage III or IV	<100	Female	No	No	No		No		No		0.235616			TO
271	30	0.235616	>=15	Stage I or II	>349	Female	No	Yes	Yes	2013-10-10	Yes	2013-10-18	No		0.213699	0.0219178		AZT-3TC-NVP
1	40	0.235616	>=15	Stage I or II	<100	Male	No	No	No		No		No		0.235616			TO
1	46	0.235616	>=15	Stage I or II	100-349	Female	No	No	No		No		No		0.235616			OTHER
1	43	0.235616	>=15	Stage I or II	100-349	Male	No	No	No		No		No		0.235616			TO
1	35	0.235616	>=15	Stage III or IV	<100	Male	No	No	No		No		No		0.235616			TO
1	38.08	0.235616	>=15	Stage III or IV	100-349	Female	Yes	No	Yes	2007-06-07	No		No		0.235616			DEAD
46	50	0.235616	>=15	Stage III or IV	<100	Female	Yes	No	Yes	2012-09-05	No		No		0.139726			DEAD
271	40	0.235616	>=15	Stage III or IV	100-349	Female	No	No	No		No		No		0.235616			TO
1	38	0.235616	>=15	Stage I or II	100-349	Female	No	No	No		No		No		0.235616			OTHER
1	28	0.235616	>=15	Stage III or IV	<100	Male	Yes	No	Yes	2006-12-09	No		No		0.235616			DEAD
1	29	0.235616	>=15	Stage III or IV	100-349	Female	Yes	No	Yes	2009-01-08	No		No		0.235616			DEAD
21	30	0.235616	>=15	Stage III or IV	<100	Male	No	No	Yes	2008-04-28	No		No		0.0712329			TO
57	30	0.235616	>=15	Stage III or IV	<100	Female	Yes	No	Yes	2008-10-22	No		No		0.235616			DEAD
270	24	0.235616	>=15	Stage III or IV	>349	Female	No	No	No		No		No		0.235616			OTHER
1	32	0.235616	>=15	Stage III or IV	<100	Male	Yes	No	Yes	2009-01-23	No		No		0.235616			DEAD
1	43	0.235616	>=15	Stage III or IV	<100	Male	Yes	No	Yes	2007-09-05	No		No		0.235616			DEAD
271	30	0.235616	>=15	Stage III or IV	100-349	Female	Yes	No	Yes	2013-03-09	No		No		0.235616			DEAD
271	40	0.235616	>=15	Stage III or IV	<100	Male	No	No	No		No		No		0.235616			TO
46	24	0.235616	>=15	Stage III or IV	100-349	Female	No	No	No		No		No		0.235616			TO
1	32	0.238356	>=15	Stage III or IV	<100	Male	No	No	No		No		No		0.238356			TO
57	47	0.238356	>=15	Stage III or IV	<100	Female	Yes	No	Yes	2006-11-24	No		No		0.238356			DEAD
1	54	0.238356	>=15	Stage III or IV	<100	Female	No	No	No		No		No		0.238356			TO
50	2	0.238356	<15	Stage III or IV	>349	Female	Yes	No	Yes	2009-04-08	No		No		0.156164			DEAD
1	29	0.238356	>=15	Stage III or IV	100-349	Female	No	No	No		No		No		0.238356			OTHER
1	25	0.238356	>=15	Stage III or IV	>349	Female	No	No	No		No		No		0.238356			TO
1	30	0.238356	>=15	Stage III or IV	<100	Female	No	No	No		No		No		0.238356			TO
21	30	0.238356	>=15	Stage I or II	>349	Female	No	No	No		No		No		0.238356			OTHER
1	33	0.238356	>=15	Stage I or II	100-349	Female	No	No	No		No		No		0.238356			OTHER
21	28	0.238356	>=15	Stage I or II	100-349	Male	Yes	No	Yes	2012-03-09	No		No		0.156164			DEAD
1	25	0.238356	>=15	Stage III or IV	>349	Female	Yes	No	Yes	2008-12-06	No		No		0.238356			DEAD
1	50	0.238356	>=15	Stage I or II	<100	Male	No	No	No		No		No		0.238356			TO
46	24	0.238356	>=15	Stage III or IV	100-349	Female	No	No	No		No		No		0.238356			TO
57	22	0.238356	>=15	Stage I or II	100-349	Male	No	No	No		No		No		0.238356			AZT-3TC-NVP
21	28	0.238356	>=15	Stage III or IV	<100	Male	Yes	No	Yes	2006-01-08	No		No		0.238356			DEAD
49	48	0.238356	>=15	Stage III or IV	>349	Female	No	No	No		No		No		0.238356			TO
21	23	0.238356	>=15	Stage III or IV	100-349	Female	No	No	No		No		No		0.238356			TO
50	39	0.238356	>=15	Stage III or IV	100-349	Female	No	No	No		No		No		0.238356			TO
57	45	0.238356	>=15	Stage III or IV	100-349	Male	Yes	No	Yes	2009-11-09	No		No		0.238356			DEAD
1	32	0.238356	>=15	Stage III or IV	>349	Female	Yes	No	Yes	2009-03-09	No		No		0.238356			DEAD
1	30	0.241096	>=15	Stage III or IV	<100	Female	No	No	No		No		No		0.241096			TO
271	40	0.241096	>=15	Stage III or IV	<100	Male	Yes	No	Yes	2013-01-08	No		No		0.241096			DEAD
1	30	0.241096	>=15	Stage III or IV	100-349	Female	Yes	No	Yes	2007-03-04	No		No		0.241096			DEAD
1	46	0.241096	>=15	Stage I or II	100-349	Male	No	No	No		No		No		0.241096			TO
46	18	0.241096	>=15	Stage III or IV	100-349	Female	No	No	No		No		No		0.241096			TO
21	28	0.241096	>=15	Stage I or II	100-349	Female	No	No	No		No		No		0.241096			OTHER
57	40	0.241096	>=15	Stage I or II	100-349	Female	No	No	No		No		No		0.241096			OTHER
1	40	0.241096	>=15	Stage III or IV	<100	Male	No	No	No		No		No		0.241096			OTHER
46	20	0.241096	>=15	Stage III or IV	100-349	Female	No	No	No		No		No		0.241096			TO
1	42	0.241096	>=15	Stage III or IV	<100	Female	Yes	No	Yes	2007-06-05	No		No		0.241096			DEAD
46	30	0.241096	>=15	Stage III or IV	<100	Male	No	No	No		No		No		0.241096			TO
57	40	0.241096	>=15	Stage I or II	100-349	Female	No	No	No		No		No		0.241096			OTHER
57	35	0.241096	>=15	Stage I or II	100-349	Male	No	No	No		No		No		0.241096			OTHER
46	38	0.241096	>=15	Stage III or IV	100-349	Male	No	No	No		No		No		0.241096			TO
1	38	0.241096	>=15	Stage I or II	100-349	Female	No	No	No		No		No		0.241096			TO
1	41	0.241096	>=15	Stage I or II	<100	Male	No	No	No		No		No		0.241096			TO
1	31	0.241096	>=15	Stage III or IV	<100	Male	Yes	No	Yes	2007-07-07	No		No		0.241096			DEAD
1	50	0.241096	>=15	Stage III or IV	100-349	Male	Yes	No	Yes	2005-08-06	No		No		0.241096			DEAD
1	42	0.241096	>=15	Stage III or IV	100-349	Male	Yes	No	Yes	2007-02-07	No		No		0.241096			DEAD
271	24	0.241096	>=15	Stage I or II	>349	Female	No	No	No		No		No		0.241096			OTHER
1	24	0.241096	>=15	Stage III or IV	100-349	Female	Yes	No	No		No		No		0.241096			DROP
1	47	0.241096	>=15	Stage I or II	100-349	Male	No	No	No		No		No		0.241096			OTHER
1	28	0.241096	>=15	Stage III or IV	100-349	Female	Yes	No	Yes	2005-10-10	No		No		0.241096			DEAD
1	25	0.241096	>=15	Stage I or II	100-349	Female	No	No	No		No		No		0.241096			TO
1	26	0.241096	>=15	Stage III or IV	<100	Male	No	No	No		No		No		0.241096			TO
50	25	0.241096	>=15	Stage I or II	>349	Female	No	No	No		No		No		0.241096			OTHER
1	29	0.241096	>=15	Stage III or IV	<100	Female	No	No	No		No		No		0.241096			TO
57	28	0.243836	>=15	Stage III or IV	100-349	Female	No	No	No		No		No		0.243836			OTHER
46	25	0.243836	>=15	Stage III or IV	>349	Female	Yes	No	Yes	2006-11-01	No		No		0.243836			DEAD
21	28	0.243836	>=15	Stage III or IV	<100	Male	Yes	No	Yes	2012-12-16	No		No		0.243836			DEAD
1	31	0.243836	>=15	Stage I or II	<100	Male	No	No	No		No		No		0.243836			TO
1	25	0.243836	>=15	Stage III or IV	<100	Female	No	No	No		No		No		0.243836			OTHER
46	36	0.243836	>=15	Stage III or IV	100-349	Female	No	No	No		No		No		0.243836			TO
50	35	0.243836	>=15	Stage III or IV	100-349	Female	No	No	No		No		No		0.243836			TO
50	38	0.243836	>=15	Stage I or II	<100	Male	No	No	No		No		No		0.243836			TO
271	34	0.243836	>=15	Stage III or IV	100-349	Female	No	No	No		No		No		0.243836			TO
57	35	0.243836	>=15	Stage III or IV	100-349	Female	Yes	No	Yes	2009-04-08	No		No		0.243836			DEAD
21	27	0.243836	>=15	Stage I or II	100-349	Male	No	No	No		No		No		0.243836			OTHER
1	36	0.243836	>=15	Stage I or II	100-349	Female	No	No	No		No		No		0.243836			OTHER
1	40	0.243836	>=15	Stage I or II	<100	Male	No	No	No		No		No		0.243836			TO
1	33	0.243836	>=15	Stage III or IV	>349	Female	No	No	No		No		No		0.243836			OTHER
1	35	0.243836	>=15	Stage I or II	>349	Female	No	No	No		No		No		0.243836			OTHER
1	25	0.243836	>=15	Stage III or IV	<100	Female	No	No	No		No		No		0.243836			TO
[truncated: 13,769 more rows]
